# Supplementary material for: ATR-mediated DNA damage responses underlie aberrant B cell activity in systemic lupus erythematosus
Source: Sci Adv. 2022 Oct 28;8(43):eabo5840. doi: 10.1126/sciadv.abo5840 (PMC9616496; doi:10.1126/sciadv.abo5840)
Supplement: Supplementary file 2 — Tables S1 to S3 [file sciadv.abo5840_tables_s1_to_s3.zip]

Archive with 3 entries (3 files):
- sciadv.abo5840_table_s1.xlsx
- sciadv.abo5840_table_s2.xlsx
- sciadv.abo5840_table_s3.xlsx
