# Supplementary material for: ATR-mediated DNA damage responses underlie aberrant B cell activity in systemic lupus erythematosus
Source: Sci Adv. 2022 Oct 28;8(43):eabo5840. doi: 10.1126/sciadv.abo5840 (PMC9616496; doi:10.1126/sciadv.abo5840)
Supplement: Supplementary file 2 — Tables S1 to S3 [file sciadv.abo5840_tables_s1_to_s3.zip › sciadv.abo5840_table_s1.xlsx]

## Sheet: SLE
SLE SUBJECT	AGE	SEX	SLEDAI	PGA	Organ Involvement	Disease Status	Disease duration (years)	Treatment at the time of sampling
SLE-1	43	F	14	3	LN	Flare	4	Off treatment 5 months prior to enrollment
SLE-2	37	F	12	2.5	NPSLE - Chorea	Flare	2	MTX, HCQ
SLE-3	59	M	12	2.5	NPSLE - Movement disorder	Flare	1	HCQ
SLE-4	38	F	10	3	LN	Flare	13	HCQ, AZA
SLE-5	52	F	14	3	LN	Flare	2	HCQ, BEL
SLE-6	44	F	12	3	NPSLE - Demyelination	Flare	3	HCQ
SLE-7	47	F	16	2.5	NPSLE	New-onset	0	Naïve
SLE-8	60	F	14	2.5	LN-NPSLE psychosis	New-onset	0	Naïve
SLE-9	28	M	12	2	Masckuloskeletal	Flare	4	HCQ
SLE-10	59	F	8	1.5	Masckuloskeletal	Flare	28	HCQ
SLE-11*	59	M	10	2	LN	New-onset	0	Naïve
SLE-12*	56	M	14	2.5	Lung	New-onset	0	Naïve
SLE-13*	35	M	15	3	LN-NPSLE	Flare	10	Naïve
SLE-14*	17	F	12	1.8	Masckuloskeletal	Flare	2	Off treatment 4 months prior to enrollment
SLE-15*	75	F	14	2.5	LN	New-onset	0	Naïve
SLE-16*	25	F	14	2.5	LN	New-onset	0	Naïve
SLE-17*	66	F	10	2	Cytopenia	Flare	30	MTX, HCQ
SLE-18*	46	F	14	2.5	NPSLE (ACS)	Flare	3	AZA
SLE-19*	47	F	14	2.5	LN	Flare	4	HCQ
SLE-20*	50	F	18	2.5	LN	New-onset	0	Naïve
SLE-21*	19	F	10	2	LN	New-onset	0	Naïve
SLE-22	26	F	14	2.5	Serositis-Cytopenia	New-onset	0	Naïve
SLE-23	33	F	14	2.5	LN	Flare	2	Off treatment 18 months prior to enrollment
SLE-24	34	F	10	1.5	Masckuloskeletal	Flare	1	HCQ
SLE-25	35	F	10	2	Cytopenia	New-onset	0	Naïve
SLE-26	42	F	22	3	LN	Flare	3	HCQ
SLE-27	44	F	8	3	NPSLE (Status E)	Flare	14	HCQ
SLE-28	52	F	14	2.5	LN	New-onset	0	Naïve
SLE-29	50	Μ	10	3	LN-Serositis	New-onset	0	Naïve
SLE-30	43	F	9	2.5	Cytopenia	New-onset	0	Naïve
SLE-31	18	F	14	2.5	LN	Flare	4	HCQ
SLE-32	42	F	14	3	NPSLE (Myelitis)	Flare	2	HCQ
SLE-33	65	F	10	2	LN	Flare	2	Off treatment 3 months prior to enrollment
SLE-34	15	M	14	3	NPSLE	New-onset	0	Naïve
SLE-35	44	F	10	2	LN	Flare	20	HCQ
SLE-36	43	F	14	2.5	NPSLE	New-onset	0	Naïve
SLE-37	38	Μ	21	2.5	LN	New-onset	0	Naïve
SLE-38	25	F	14	2.5	LN	Flare	10	HCQ, BEL, AZA
SLE-39	40	F	14	2.5	SLE	Flare	22	HCQ, GCs
SLE-40	49	F	14	3	NPSLE	Flare	11	HCQ, MTX
SLE-41	44	F	10	2	LN	New-onset	0	Naïve
SLE-42	20	F	14	3	NPSLE	New-onset	0	Naïve
SLE-43	24	F	14	2	LN	New-onset	0	Naïve
SLE-44	45	M	12	2	LN	New-onset	0	Naïve
SLE-45	76	F	14	2.5	LN	New-onset	0	Naïve
SLE-46	29	F	10	1.5	LN	Flare	7	HCQ
SLE-47	53	F	20	3	LN	New-onset	0	Naïve
SLE-48	67	F	14	2	ΝPSLE	New-onset	0	Naïve
SLE-49	45	F	14	2.5	Serositis-Cytopenia	New-onset	0	Naïve
SLE-50	47	F	14	2	LN	New-onset	0	Naïve
SLE-51	44	F	10	3	Hemolytic anemia	Flare	7	Naïve (off treatment 2 years prior to enrollment)
SLE: Systemic lupus erythematosus; F: female; M: male; LN: Lupus nephritis; NPSLE: Neuropsychiatric lupus; ACS: acute coronary syndrome; MTX: methotrexate; HCQ: hydroxychloroquine; AZA: Azathioprine; BEL: Belimumab, GCs: Glucocorticoids
*Proteomics

## Sheet: AS
AS SUBJECT	AGE	SEX
AS-1	40	F
AS-2	23	M
AS-3	40	M
AS-4	55	M
AS: Ankylosing spondylitis; F: female; M: male

## Sheet: HC
HEALTHY SUBJECT	AGE	SEX
HC-1	42	F
HC-2	56	M
HC-3	38	M
HC-4	26	M
HC-5	27	M
HC-6	40	F
HC-7	56	F
HC-8	53	F
HC-9	20	F
HC-10	45	F
HC-11	51	F
HC-12	28	M
HC-13	27	F
HC-14	32	F
HC-15*	56	Μ
HC-16*	63	Μ
HC-17*	18	F
HC-18*	35	Μ
HC-19*	50	F
HC-20*	25	F
HC-21*	49	F
HC-22*	26	F
HC-23*	56	F
HC-24*	60	F
HC-25*	52	F
HC-26	27	F
HC-27	32	F
HC-28	33	F
HC-29	46	F
HC-30	52	F
HC-31	34	F
HC-32	46	F
HC-33	43	M
HC-34	48	F
HC-35	25	F
HC-36	38	F
HC-37	58	F
HC-38	21	M
HC-39	57	M
HC-40	45	F
HC-41	31	M
HC-42	37	M
HC-43	28	M
HC-44	25	F
HC-45	27	M
HC-46	36	M
HC-47	22	M
HC-48	27	M
HC-49	24	F
HC-50	19	M
HC-51	23	M
HC-52	60	M
HC-53	52	M
HC-54	51	M
HC-55	31	M
HC-56	39	M
HC-57	42	M
HC-58	25	M
HC-59	58	M
HC-60	35	M
HC-61	27	F
HC-62	37	F
HC-63	20	M
HC-64	31	F
HC-65	33	M
HC-66	41	M
HC-67	52	M
HC-68	30	F
HC-69	36	M
HC-70	40	F
HC-71	24	F
HC-72	27	F
HC-73	25	M
HC-74	39	M
HC-75	42	F
HC-76	44	F
HC-77	51	F
HC-78	28	F
HC-79	31	F
HC-80	40	F
HC-81	50	F
HC-82	45	F
HC-83	37	F
HC-84	34	M
HC-85	36	F
HC-86	31	F
HC-87	53	F
HC-88	50	F
HC-89	28	F
HC-90	24	F
HC-91	24	F
HC-92	34	F
HC-93	35	F
HC-94	29	M
HC-95	21	F
HC-96	32	M
HC-97	46	F
HC-98	22	F
HC-99	40	F
HC-100	27	M
HC-101	39	M
HC-102	48	M
HC-103	57	F
HC: Healthy control; F: female; M: male
*Proteomics
