# Supplementary material for: ATR-mediated DNA damage responses underlie aberrant B cell activity in systemic lupus erythematosus
Source: Sci Adv. 2022 Oct 28;8(43):eabo5840. doi: 10.1126/sciadv.abo5840 (PMC9616496; doi:10.1126/sciadv.abo5840)
Supplement: Supplementary file 2 — Tables S1 to S3 [file sciadv.abo5840_tables_s1_to_s3.zip › sciadv.abo5840_table_s2.xlsx]

## Sheet: IPA_enrich_canonical_pathways
Ingenuity Canonical Pathways	-log(B-H p-value)	B-H p-value	Ratio	Count	Molecules
Acute Phase Response Signaling	13	1e-13	0.216	40	A2M	AHSG	AKT1	ALB	APOA1	APOH	C1QA	C1QC	C1R	C3	C4A/C4B	C4BPA	F2	FN1	HNRNPK	HP	HPX	IL36G	IRAK1	ITIH2	ITIH3	ITIH4	LBP	MAP2K6	MAPK9	NFKBIB	NFKBIE	ORM1	PDPK1	PIK3R2	PLG	RELB	SERPINA1	SERPINA3	SERPINE1	SERPINF1	SHC1	SOS1	TTR	VWF
Glucocorticoid Receptor Signaling	7.89	1.28825e-08	0.112	65	A2M	ACTB	AKT1	ANXA1	ATP5F1B	B2M	BAG1	ERCC2	GTF2E2	GTF2H1	GTF2H3	HLA-B	HLA-DPB1	HLA-DQA1	HLA-DRB1	HLA-DRB4	HLA-F	HP	HSPA1L	KRT17	KRT18	KRT23	KRT27	KRT32	KRT5	KRT6B	KRT6C	KRT71	KRT73	KRT76	KRT77	KRT78	KRT80	KRT82	KRT85	KRT86	KRT9	MAPK9	MMP8	MMP9	MT-ND1	NCOA3	NDUFA2	NDUFA7	NDUFB11
LXR/RXR Activation	5.76	1.7378e-06	0.187	23	AHSG	ALB	APOA1	APOB	APOH	C3	C4A/C4B	CD14	CD36	CLU	FDFT1	GC	HPX	IL36G	ITIH4	LBP	MMP9	ORM1	RELB	SERPINA1	SERPINF1	TTR	VTN
EIF2 Signaling	4.62	2.39883e-05	0.134	30	ACTA1	ACTB	ACTC1	AGO3	AKT1	EIF1	EIF1AX	EIF2B2	EIF2B5	EIF3G	GSK3B	PDPK1	PIK3R2	RPL15	RPL19	RPL27	RPL28	RPL31	RPL36	RPL8	RPLP1	RPS15	RPS23	RPS24	RPS26	RPS29	RPS5	RPS7	SHC1	SOS1
Regulation of eIF4 and p70S6K Signaling	4.05	8.91251e-05	0.14	25	AGO3	AKT1	EIF1	EIF1AX	EIF2B2	EIF2B5	EIF3G	ITGA2	ITGA2B	ITGA6	ITGB5	ITGB7	PDPK1	PIK3R2	PPP2R1B	PPP2R5C	RPS15	RPS23	RPS24	RPS26	RPS29	RPS5	RPS7	SHC1	SOS1
FXR/RXR Activation	3.91	0.000123027	0.159	20	AHSG	AKT1	ALB	APOA1	APOB	APOH	C3	C4A/C4B	CLU	FOXO1	GC	HPX	IL36G	ITIH4	MAPK9	ORM1	SERPINA1	SERPINF1	TTR	VTN
Coagulation System	3.68	0.00020893	0.286	10	A2M	F13A1	F2	F5	PLG	PROS1	SERPINA1	SERPINC1	SERPINE1	VWF
Caveolar-mediated Endocytosis Signaling	3.29	0.000512861	0.187	14	ACTA1	ACTB	ACTC1	ALB	B2M	FLNC	HLA-B	HLA-F	ITGA2	ITGA2B	ITGA6	ITGB5	ITGB7	PRKCA
Mechanisms of Viral Exit from Host Cells	3.11	0.000776247	0.244	10	ACTA1	ACTB	ACTC1	CHMP2B	PRKCA	PRKD3	SNF8	VPS25	VPS28	VPS36
ILK Signaling	3.05	0.000891251	0.121	24	ACTA1	ACTB	ACTC1	ACTN1	AKT1	FLNC	FN1	GSK3B	ITGB5	ITGB7	KRT18	MAP2K6	MAPK9	MMP9	MYL9	PARVB	PDPK1	PIK3R2	PPP2R1B	PPP2R5C	RELB	RHOC	TGFB1I1	TMSB10/TMSB4X
VEGF Signaling	2.62	0.00239883	0.152	15	ACTA1	ACTB	ACTC1	ACTN1	AKT1	EIF1	EIF1AX	EIF2B2	EIF2B5	FOXO1	PIK3R2	PRKCA	ROCK2	SHC1	SOS1
IL-12 Signaling and Production in Macrophages	2.59	0.0025704	0.132	18	AKT1	ALB	ALOX12	APOA1	APOB	CLU	MAPK9	NFKBIB	NFKBIE	ORM1	PIK3R2	PRKCA	PRKD3	RELB	SERPINA1	SPI1	TGFB1	TLR2
Sertoli Cell-Sertoli Cell Junction Signaling	2.43	0.00371535	0.112	23	A2M	ACTA1	ACTB	ACTC1	ACTN1	AKT1	F11R	GSK3B	GUCY1B1	ITGA2	ITGA2B	ITGA6	ITGB5	ITGB7	JUP	MAPK9	PRKG1	SPTAN1	SPTBN1	TUBA8	TUBB4A	TUBB8	YBX3
Germ Cell-Sertoli Cell Junction Signaling	2.29	0.00512861	0.117	20	A2M	ACTA1	ACTB	ACTC1	ACTN1	AKT1	GSN	ITGA2	ITGA6	JUP	MAP2K6	MAPK9	PAK1	PDPK1	PIK3R2	RHOC	TGFB1	TUBA8	TUBB4A	TUBB8
Complement System	2.07	0.00851138	0.216	8	C1QA	C1QC	C1R	C3	C4A/C4B	C4BPA	CD59	CR2
Huntington's Disease Signaling	2.01	0.00977237	0.0961	27	AKT1	ATP5F1B	ATP5PF	CASP10	CASP14	CASP2	CASP4	CASP5	CASP7	DYNC1I2	GNAQ	GNB4	HDAC3	HIP1	HSPA1L	MAPK9	PDPK1	PIK3R2	POLR2I	POLR2J	PRKCA	PRKD3	PSME4	RCOR1	SHC1	SNCA	SOS1
Assembly of RNA Polymerase II Complex	1.88	0.0131826	0.18	9	ERCC2	GTF2E2	GTF2H1	GTF2H3	POLR2I	POLR2J	TAF15	TAF5	TAF6
Death Receptor Signaling	1.88	0.0131826	0.135	13	ACTA1	ACTB	ACTC1	ARHGDIB	CASP10	CASP2	CASP7	HSPB1	NFKBIB	NFKBIE	RELB	SPTAN1	TANK
Paxillin Signaling	1.88	0.0131826	0.13	14	ACTA1	ACTB	ACTC1	ACTN1	ITGA2	ITGA2B	ITGA6	ITGB5	ITGB7	MAPK9	PAK1	PIK3R2	PTPN12	SOS1
Coronavirus Pathogenesis Pathway	1.87	0.0134896	0.103	21	CDK2	HDAC3	MAPK9	NFKBIB	NFKBIE	OAS1	OAS3	RB1	RELB	RIPK3	RPS15	RPS23	RPS24	RPS26	RPS29	RPS5	RPS7	SERPINE1	SMAD4	TGFB1	TNPO2
Extrinsic Prothrombin Activation Pathway	1.82	0.0151356	0.312	5	F13A1	F2	F5	PROS1	SERPINC1
Androgen Signaling	1.67	0.0213796	0.107	18	CALML5	ERCC2	GNAQ	GNAZ	GNB4	GTF2E2	GTF2H1	GTF2H3	POLR2I	POLR2J	PRKCA	PRKD3	RELB	SHC1	TAF15	TAF5	TAF6	TGFB1I1
Cell Cycle Control of Chromosomal Replication	1.64	0.0229087	0.161	9	CDK14	CDK16	CDK2	CHEK2	MCM4	MCM6	MCM7	ORC3	RPA2
Virus Entry via Endocytic Pathways	1.64	0.0229087	0.125	13	ACTA1	ACTB	ACTC1	B2M	FLNC	HLA-B	HLA-F	ITGA2	ITGB5	ITGB7	PIK3R2	PRKCA	PRKD3
Remodeling of Epithelial Adherens Junctions	1.63	0.0234423	0.147	10	ACTA1	ACTB	ACTC1	ACTN1	CBLL1	CLIP1	NME1	TUBA8	TUBB4A	TUBB8
ErbB Signaling	1.58	0.0263027	0.128	12	AKT1	FOXO1	GSK3B	MAP2K6	MAPK9	PAK1	PDPK1	PIK3R2	PRKCA	PRKD3	SHC1	SOS1
Osteoarthritis Pathway	1.58	0.0263027	0.094	22	ALPG	CASP10	CASP14	CASP2	CASP4	CASP5	CASP7	FN1	HDAC3	ITGA2	ITGA2B	ITGA6	ITGB5	ITGB7	MEF2C	MMP9	PRKAB1	RELB	S100A9	SMAD4	TGFB1	TLR2
Production of Nitric Oxide and Reactive Oxygen Species in Macrophages	1.56	0.0275423	0.0995	19	AKT1	ALB	APOA1	APOB	CLU	MAPK9	NFKBIB	NFKBIE	ORM1	PIK3R2	PPP2R1B	PPP2R5C	PRKCA	PRKD3	RELB	RHOC	SERPINA1	SPI1	TLR2
Phagosome Formation	1.55	0.0281838	0.107	16	CR2	FCAR	FN1	IGHG1	ITGA2	ITGA2B	ITGA6	ITGB5	ITGB7	PIK3R2	PLCL2	PRKCA	PRKD3	RHOC	TLR2	VTN
PPARα/RXRα Activation	1.54	0.0288403	0.0984	19	ACOX1	APOA1	CD36	GNAQ	ITGB5	MAP2K6	MED24	MEF2C	NCOA3	NFKBIB	NFKBIE	PLCL2	PRKAB1	PRKCA	RELB	SHC1	SMAD4	SOS1	TGFB1
B Cell Receptor Signaling	1.54	0.0288403	0.0979	19	AKT1	CALML5	FOXO1	GSK3B	IGHA1	IGHG1	MAP2K6	MAPK9	MEF2C	NFATC3	NFKBIB	NFKBIE	PDPK1	PIK3R2	POU2F2	RASSF5	RELB	SHC1	SOS1
Molecular Mechanisms of Cancer	1.54	0.0288403	0.0787	35	AKT1	CASP10	CASP7	CDK14	CDK16	CDK2	CHEK2	FOXO1	GNAQ	GNAZ	GNB4	GSK3B	HAT1	HDAC3	ITGA2	ITGA2B	ITGA6	ITGB5	ITGB7	MAP2K6	MAPK9	NFKBIB	NFKBIE	PAK1	PIK3R2	PRKCA	PRKD3	RAPGEF1	RB1	RELB	RHOC	SHC1	SMAD4	SOS1	TGFB1
Antigen Presentation Pathway	1.53	0.0295121	0.179	7	B2M	HLA-B	HLA-DPB1	HLA-DQA1	HLA-DRB1	HLA-DRB4	HLA-F
LPS-stimulated MAPK Signaling	1.53	0.0295121	0.129	11	CD14	LBP	MAP2K6	MAPK9	NFKBIB	NFKBIE	PAK1	PIK3R2	PRKCA	PRKD3	RELB
mTOR Signaling	1.5	0.0316228	0.0943	20	AKT1	EIF3G	FKBP1A	MLST8	PDPK1	PIK3R2	PLD4	PPP2R1B	PPP2R5C	PRKAB1	PRKCA	PRKD3	RHOC	RPS15	RPS23	RPS24	RPS26	RPS29	RPS5	RPS7
14-3-3-mediated Signaling	1.49	0.0323594	0.11	14	AKT1	EDC3	FOXO1	GSK3B	MAPK9	PIK3R2	PLCL2	PRKCA	PRKD3	SNCA	TUBA8	TUBB4A	TUBB8	YWHAH
IL-6 Signaling	1.49	0.0323594	0.109	14	A2M	AKT1	CD14	HSPB1	IL36G	LBP	MAP2K6	MAPK9	NFKBIB	NFKBIE	PIK3R2	RELB	SHC1	SOS1
Integrin Signaling	1.49	0.0323594	0.0939	20	ACTA1	ACTB	ACTC1	ACTN1	AKT1	GSK3B	GSN	ITGA2	ITGA2B	ITGA6	ITGB5	ITGB7	MYL9	PAK1	PARVB	PIK3R2	RAPGEF1	RHOC	SHC1	SOS1
Actin Cytoskeleton Signaling	1.49	0.0323594	0.0898	22	ACTA1	ACTB	ACTC1	ACTN1	CD14	F2	FN1	GSN	IQGAP2	ITGA2	ITGA2B	ITGA6	ITGB5	ITGB7	LBP	MYL9	PAK1	PIK3R2	ROCK2	SHC1	SOS1	TMSB10/TMSB4X
Estrogen Receptor Signaling	1.49	0.0323594	0.0792	32	AKT1	ATP5F1B	EIF2B2	EIF2B5	FOXO1	GNAQ	GNAZ	GNB4	GSK3B	HDAC3	IGF2	MED16	MED24	MED4	MMP8	MMP9	MT-ND1	MYL9	NCOA3	NDUFA2	NDUFA7	NDUFB11	PAK1	PIK3R2	PLCL2	PRKAB1	PRKCA	PRKD3	RELB	ROCK2	SHC1	SOS1
Sumoylation Pathway	1.44	0.0363078	0.117	12	ARHGDIB	MAPK9	PIAS1	RCC1	RCOR1	RFC1	RHOC	SENP1	SENP3	SENP7	SMAD4	SNCA
Atherosclerosis Signaling	1.44	0.0363078	0.108	14	ALB	ALOX12	APOA1	APOB	CD36	CLU	IL36G	MMP9	ORM1	PLA2G4A	RELB	SELP	SERPINA1	TGFB1
FAK Signaling	1.43	0.0371535	0.111	13	ACTA1	ACTB	ACTC1	AKT1	ITGA2	ITGA2B	ITGA6	ITGB5	ITGB7	PAK1	PDPK1	PIK3R2	SOS1
NF-κB Activation by Viruses	1.42	0.0380189	0.128	10	AKT1	CR2	ITGA2	ITGA6	NFKBIB	NFKBIE	PIK3R2	PRKCA	PRKD3	RELB
HGF Signaling	1.41	0.0389045	0.106	14	AKT1	CDK2	ITGA2	ITGA2B	ITGA6	ITGB5	ITGB7	MAPK9	PAK1	PIK3R2	PRKCA	PRKD3	RAPGEF1	SOS1
Apelin Cardiac Fibroblast Signaling Pathway	1.4	0.0398107	0.217	5	AKT1	CCN2	PRKAB1	SERPINE1	TGFB1
Endothelin-1 Signaling	1.4	0.0398107	0.0942	18	CASP10	CASP14	CASP2	CASP4	CASP5	CASP7	GNAQ	GNAZ	GUCY1B1	MAPK9	PIK3R2	PLA2G4A	PLCL2	PLD4	PRKCA	PRKD3	SHC1	SOS1
PD-1, PD-L1 cancer immunotherapy pathway	1.39	0.040738	0.113	12	AKT1	B2M	CDK2	GSK3B	HLA-B	HLA-DPB1	HLA-DQA1	HLA-DRB1	HLA-DRB4	HLA-F	PIK3R2	TGFB1
Cell Cycle: G1/S Checkpoint Regulation	1.37	0.042658	0.132	9	CDK2	CUL1	FOXO1	GSK3B	HDAC3	PAK1IP1	RB1	SMAD4	TGFB1
Telomerase Signaling	1.37	0.042658	0.112	12	AKT1	HDAC3	PDPK1	PIK3R2	POT1	PPP2R1B	PPP2R5C	RB1	SHC1	SOS1	TEP1	TERF1
Inhibition of Angiogenesis by TSP1	1.36	0.0436516	0.176	6	AKT1	CD36	GUCY1B1	MAPK9	MMP9	TGFB1
Pyrimidine Ribonucleotides Interconversion	1.36	0.0436516	0.176	6	CTPS2	DHX29	ENTPD1	NME1	NUDT18	SLC25A42
Role of CHK Proteins in Cell Cycle Checkpoint Control	1.35	0.0446684	0.14	8	CDK2	CHEK2	HUS1	PPP2R1B	PPP2R5C	RAD17	RFC1	TLK2
HER-2 Signaling in Breast Cancer	1.35	0.0446684	0.0918	18	AKT1	CASP7	FOXO1	FRK	GSK3B	ITGB5	ITGB7	MLST8	MT-CO1	NFKBIB	NFKBIE	PIK3R2	PRKCA	PRKD3	RB1	RELB	SMAD4	SOS1
Nucleotide Excision Repair Pathway	1.32	0.047863	0.171	6	ERCC2	GTF2H1	GTF2H3	POLR2I	POLR2J	RPA2
PI3K/AKT Signaling	1.3	0.0501187	0.0905	18	AKT1	FOXO1	GSK3B	ITGA2	ITGA2B	ITGA6	ITGB5	ITGB7	NFKBIB	NFKBIE	PDPK1	PIK3R2	PPP2R1B	PPP2R5C	RELB	SHC1	SOS1	YWHAH
Pyrimidine Ribonucleotides De Novo Biosynthesis	1.29	0.0512861	0.167	6	CTPS2	DHX29	ENTPD1	NME1	NUDT18	SLC25A42
iNOS Signaling	1.29	0.0512861	0.149	7	CALML5	CD14	IRAK1	LBP	NFKBIB	NFKBIE	RELB
Prostate Cancer Signaling	1.29	0.0512861	0.107	12	AKT1	CDK2	FOXO1	GSK3B	HDAC3	NFKBIB	NFKBIE	PDPK1	PIK3R2	RB1	RELB	SOS1
Gαq Signaling	1.29	0.0512861	0.0941	16	AKT1	CALML5	GNAQ	GNAZ	GNB4	GSK3B	NFATC3	NFKBIB	NFKBIE	PIK3R2	PLD4	PRKCA	PRKD3	RELB	RHOC	ROCK2
Hereditary Breast Cancer Signaling	1.26	0.0549541	0.0986	14	ACTB	AKT1	CHEK2	HDAC3	MSH2	PIK3R2	PMS2	POLR2I	POLR2J	RB1	RFC1	SMARCA4	SMARCC1	WEE1
Endocannabinoid Cancer Inhibition Pathway	1.24	0.057544	0.0979	14	AKT1	CASP10	CASP14	CASP2	CASP4	CASP5	CASP7	GNAQ	GSK3B	MAP2K6	MLST8	PIK3R2	PRKAB1	ROCK2
Docosahexaenoic Acid (DHA) Signaling	1.2	0.0630957	0.158	6	AKT1	FOXO1	GSK3B	PDPK1	PIK3R2	SERPINF1
Regulation of Actin-based Motility by Rho	1.2	0.0630957	0.103	12	ACTA1	ACTB	ACTC1	GSN	ITGA2	ITGA2B	ITGA6	ITGB5	ITGB7	MYL9	PAK1	RHOC
FAT10 Cancer Signaling Pathway	1.19	0.0645654	0.14	7	AKT1	GSK3B	NFKBIB	NFKBIE	RELB	SMAD4	TGFB1
Neuregulin Signaling	1.19	0.0645654	0.103	12	AKT1	ITGA2	ITGA2B	ITGA6	ITGB5	ITGB7	PDPK1	PIK3R2	PRKCA	PRKD3	SHC1	SOS1
Sphingosine-1-phosphate Signaling	1.18	0.0660693	0.102	12	AKT1	ASAH1	CASP10	CASP14	CASP2	CASP4	CASP5	CASP7	GNAQ	PIK3R2	PLCL2	RHOC
PAK Signaling	1.18	0.0660693	0.102	12	ITGA2	ITGA2B	ITGA6	ITGB5	ITGB7	MAPK9	MYL9	PAK1	PAK1IP1	PIK3R2	SHC1	SOS1
p70S6K Signaling	1.18	0.0660693	0.0985	13	AKT1	F2	GNAQ	PDPK1	PIK3R2	PLCL2	PPP2R1B	PPP2R5C	PRKCA	PRKD3	SHC1	SOS1	YWHAH
DNA damage-induced 14-3-3σ Signaling	1.16	0.0691831	0.211	4	AKT1	CDK2	HUS1	RAD17
Role of p14/p19ARF in Tumor Suppression	1.16	0.0691831	0.172	5	NPM3	PIK3R2	POLR3D	RB1	SENP3
TNFR1 Signaling	1.16	0.0691831	0.135	7	CASP2	CASP7	NFKBIB	NFKBIE	PAK1	RELB	TANK
IL-7 Signaling Pathway	1.16	0.0691831	0.115	9	AKT1	CDK2	FOXO1	GSK3B	IGHG1	PDPK1	PIK3R2	SHC1	SOS1
IL-4 Signaling	1.16	0.0691831	0.109	10	AKT1	HLA-B	HLA-DPB1	HLA-DQA1	HLA-DRB1	HLA-DRB4	NFATC3	PIK3R2	SHC1	SOS1
PTEN Signaling	1.16	0.0691831	0.0933	14	AKT1	FOXO1	GSK3B	ITGA2	ITGA2B	ITGA6	ITGB5	ITGB7	PDPK1	PIK3R2	RELB	SHC1	SOS1	YWHAH
IL-8 Signaling	1.16	0.0691831	0.0853	18	AKT1	AZU1	CR2	GNAQ	GNAZ	GNB4	IRAK1	MAPK9	MMP9	MYL9	NFKBIB	NFKBIE	PIK3R2	PLD4	PRKCA	PRKD3	RHOC	ROCK2
Sirtuin Signaling Pathway	1.16	0.0691831	0.0788	23	ADAM10	AKT1	ATP5F1B	ATP5PF	BPGM	CRTC2	FOXO1	GSK3B	H1-1	H1-6	HSF1	MT-ND1	NDRG1	NDUFA2	NDUFA7	NDUFB11	POLR1A	POLR1B	POLR1D	POLR3D	RELB	TOMM34	TUBA8
IL-3 Signaling	1.15	0.0707946	0.114	9	AKT1	FOXO1	PAK1	PIK3R2	PRKCA	PRKD3	RAPGEF1	SHC1	SOS1
Semaphorin Neuronal Repulsive Signaling Pathway	1.15	0.0707946	0.0927	14	AKT1	GSK3B	GUCY1B1	ITGA2	ITGA2B	ITGA6	ITGB5	ITGB7	MAP2K6	MYL9	PAK1	PIK3R2	PRKG1	ROCK2
Mitotic Roles of Polo-Like Kinase	1.14	0.0724436	0.121	8	CDC16	CDC27	CHEK2	PPP2R1B	PPP2R5C	SLK	TGFB1	WEE1
RhoGDI Signaling	1.13	0.074131	0.0837	18	ACTA1	ACTB	ACTC1	ARHGDIB	GNAQ	GNAZ	GNB4	ITGA2	ITGA2B	ITGA6	ITGB5	ITGB7	MYL9	PAK1	PPP1R12C	PRKCA	RHOC	ROCK2
Senescence Pathway	1.13	0.074131	0.0774	23	AKT1	CALML5	CBX7	CDC16	CDC27	CDK2	CHEK2	ING1	ITSN2	MAP2K6	NFATC3	PDHA2	PHF1	PIK3R2	PPP2R1B	PPP2R5C	RASSF5	RB1	RNF2	SERPINE1	SMAD4	TGFB1	TLR2
Arginine Degradation I (Arginase Pathway)	1.12	0.0758578	0.5	2	ALDH4A1	OAT
Ephrin Receptor Signaling	1.1	0.0794328	0.0846	17	ADAM10	AKT1	DOK1	GNAQ	GNAZ	GNB4	ITGA2	ITGA2B	ITGA6	ITGB5	ITGB7	PAK1	RAPGEF1	ROCK2	SH2D3C	SHC1	SOS1
B Cell Activating Factor Signaling	1.07	0.0851138	0.14	6	MAPK9	NFATC3	NFKBIB	NFKBIE	RELB	TNFRSF13C
Signaling by Rho Family GTPases	1.07	0.0851138	0.0784	21	ACTA1	ACTB	ACTC1	CLIP1	GNAQ	GNAZ	GNB4	ITGA2	ITGA2B	ITGA6	ITGB5	ITGB7	MAPK9	MYL9	PAK1	PIK3R2	PPP1R12C	RELB	RHOC	ROCK2	SEPTIN5
Assembly of RNA Polymerase I Complex	1.03	0.0933254	0.25	3	POLR1A	POLR1B	POLR1D
MIF Regulation of Innate Immunity	1.03	0.0933254	0.136	6	CD14	MAPK9	NFKBIB	NFKBIE	PLA2G4A	RELB
Cyclins and Cell Cycle Regulation	1.03	0.0933254	0.107	9	CDK2	CUL1	GSK3B	HDAC3	PPP2R1B	PPP2R5C	RB1	TGFB1	WEE1
Ephrin B Signaling	0.983	0.103992	0.111	8	CAP1	GNAQ	GNAZ	GNB4	HNRNPK	ITSN2	PAK1	ROCK2
Clathrin-mediated Endocytosis Signaling	0.983	0.103992	0.0829	16	ACTA1	ACTB	ACTC1	ALB	APOA1	APOB	ARRB1	CLU	F2	HIP1	ITGB5	ITGB7	ORM1	PICALM	PIK3R2	SERPINA1
HOTAIR Regulatory Pathway	0.951	0.111944	0.0859	14	AGO3	AKT1	HSF1	MMP8	MMP9	PIK3R2	RBM38	RCOR1	RELB	RHOC	ROCK2	SUZ12	TGFB1	YY1
Aldosterone Signaling in Epithelial Cells	0.939	0.11508	0.0854	14	DNAJB4	DNAJC2	DNAJC3	DNAJC8	HSPA1L	HSPB1	HSPB11	HSPE1	PDPK1	PIK3R2	PLCL2	PRKCA	PRKD3	SOS1
RAR Activation	0.939	0.11508	0.0816	16	ACTB	AKT1	ALDH1A1	ERCC2	GTF2H1	GTF2H3	MAPK9	PDPK1	PIK3R2	PRKCA	PRKD3	RELB	SMAD4	SMARCA4	SMARCC1	TGFB1
NER (Nucleotide Excision Repair, Enhanced Pathway)	0.932	0.11695	0.0971	10	CETN2	ERCC2	GTF2H1	GTF2H3	HMGN1	LIG4	POLR2I	POLR2J	RFC1	RPA2
Cholecystokinin/Gastrin-mediated Signaling	0.914	0.121899	0.0924	11	GNAQ	IL36G	MAP2K6	MAPK9	MEF2C	PRKCA	PRKD3	RHOC	ROCK2	SHC1	SOS1
Gap Junction Signaling	0.914	0.121899	0.0808	16	ACTA1	ACTB	ACTC1	AKT1	DBN1	GNAQ	GUCY1B1	PIK3R2	PLCL2	PRKCA	PRKD3	PRKG1	SOS1	TUBA8	TUBB4A	TUBB8
Adipogenesis pathway	0.907	0.12388	0.0889	12	AKT1	ERCC2	FOXO1	GTF2H1	GTF2H3	HAT1	HDAC3	RB1	SAP130	SAP30	SAP30L	TGFB1
MIF-mediated Glucocorticoid Regulation	0.889	0.129122	0.139	5	CD14	NFKBIB	NFKBIE	PLA2G4A	RELB
Type II Diabetes Mellitus Signaling	0.886	0.130017	0.0855	13	ACSL1	AKT1	CD36	MAPK9	NFKBIB	NFKBIE	PDPK1	PIK3R2	PRKAB1	PRKCA	PRKD3	RELB	SLC27A3
RANK Signaling in Osteoclasts	0.883	0.130918	0.0989	9	AKT1	CALML5	GSN	MAP2K6	MAPK9	NFKBIB	NFKBIE	PIK3R2	RELB
Angiopoietin Signaling	0.873	0.133968	0.104	8	AKT1	FOXO1	NFKBIB	NFKBIE	PAK1	PIK3R2	RELB	SOS1
Cell Cycle Regulation by BTG Family Proteins	0.86	0.138038	0.135	5	CDK2	CNOT7	PPP2R1B	PPP2R5C	RB1
VDR/RXR Activation	0.851	0.140929	0.103	8	CAMP	CD14	CST6	FOXO1	NCOA3	PRKCA	PRKD3	YY1
Actin Nucleation by ARP-WASP Complex	0.851	0.140929	0.0968	9	ITGA2	ITGA2B	ITGA6	ITGB5	ITGB7	PPP1R12C	RHOC	ROCK2	SOS1
Apelin Endothelial Signaling Pathway	0.851	0.140929	0.0863	12	AKT1	CALML5	GNAQ	GNAZ	GNB4	MAPK9	MEF2C	PIK3R2	PRKAB1	PRKCA	PRKD3	RELB
ErbB2-ErbB3 Signaling	0.842	0.14388	0.108	7	AKT1	FOXO1	GSK3B	PDPK1	PIK3R2	SHC1	SOS1
Fcγ Receptor-mediated Phagocytosis in Macrophages and Monocytes	0.842	0.14388	0.0957	9	ACTA1	ACTB	ACTC1	AKT1	PAK1	PIK3R2	PLD4	PRKCA	PRKD3
IL-1 Signaling	0.842	0.14388	0.0957	9	GNAQ	GNAZ	GNB4	IRAK1	MAP2K6	MAPK9	NFKBIB	NFKBIE	RELB
Role of Pattern Recognition Receptors in Recognition of Bacteria and Viruses	0.842	0.14388	0.0833	13	C1QA	C1QC	C3	IL36G	MAPK9	OAS1	OAS3	PIK3R2	PRKCA	PRKD3	RELB	TGFB1	TLR2
Role of Macrophages, Fibroblasts and Endothelial Cells in Rheumatoid Arthritis	0.842	0.14388	0.0708	23	AKT1	CALML5	CEBPE	DAAM1	FN1	GNAQ	GSK3B	IGHG1	IL36G	IRAK1	MAP2K6	MAPK9	NFATC3	NFKBIB	NFKBIE	PIK3R2	PLCL2	PRKCA	PRKD3	PRSS1	ROCK2	TGFB1	TLR2
Role of BRCA1 in DNA Damage Response	0.83	0.147911	0.1	8	ACTB	CHEK2	MSH2	RB1	RFC1	SMARCA4	SMARCC1	UIMC1
Pancreatic Adenocarcinoma Signaling	0.83	0.147911	0.0873	11	AKT1	CDK2	HDAC3	MAPK9	MMP9	PIK3R2	PLD4	RB1	RELB	SMAD4	TGFB1
Cardiac Hypertrophy Signaling	0.83	0.147911	0.0736	19	AKT1	CALML5	EIF2B2	EIF2B5	GNAQ	GNAZ	GNB4	GSK3B	HSPB1	MAP2K6	MAPK9	MEF2C	MYL9	PIK3R2	PLCL2	RHOC	ROCK2	SOS1	TGFB1
Protein Ubiquitination Pathway	0.83	0.147911	0.0727	20	B2M	BAG1	CUL1	DNAJB4	DNAJC2	DNAJC3	DNAJC8	HLA-B	HLA-F	HSPA1L	HSPB1	HSPB11	HSPE1	UBE2A	UBE2J1	UBE2R2	UBE4A	USP3	USP8	USP9Y
Mismatch Repair in Eukaryotes	0.824	0.149968	0.188	3	MSH2	PMS2	RFC1
tRNA Charging	0.824	0.149968	0.128	5	EARS2	PARS2	SARS2	TARS3	VARS2
CD40 Signaling	0.824	0.149968	0.104	7	MAP2K6	MAPK9	NFKBIB	NFKBIE	PIK3R2	RELB	TANK
IL-17A Signaling in Airway Cells	0.824	0.149968	0.104	7	AKT1	GSK3B	MAPK9	NFKBIB	NFKBIE	PIK3R2	RELB
PI3K Signaling in B Lymphocytes	0.824	0.149968	0.0839	12	AKT1	C3	CALML5	CD81	CR2	NFATC3	NFKBIB	NFKBIE	PDPK1	PIK3R2	PLCL2	RELB
Aryl Hydrocarbon Receptor Signaling	0.824	0.149968	0.0818	13	ALDH1A1	ALDH4A1	CDK2	CHEK2	GSTM4	GSTT1	HSPB1	MCM7	NCOA3	RB1	RELB	SMARCA4	TGFB1
Phagosome Maturation	0.824	0.149968	0.0818	13	B2M	CTSC	CTSS	DYNC1I2	HLA-B	HLA-DRB1	HLA-DRB4	HLA-F	TUBA8	TUBB4A	TUBB8	VPS28	VPS37A
Leukocyte Extravasation Signaling	0.824	0.149968	0.0777	15	ACTA1	ACTB	ACTC1	ACTN1	F11R	ITGA2	MAPK9	MMP8	MMP9	PECAM1	PIK3R2	PRKCA	PRKD3	RASSF5	ROCK2
Thrombin Signaling	0.824	0.149968	0.0762	16	AKT1	F2	GNAQ	GNAZ	GNB4	MYL9	PDPK1	PIK3R2	PLCL2	PRKCA	PRKD3	RELB	RHOC	ROCK2	SHC1	SOS1
Systemic Lupus Erythematosus In B Cell Signaling Pathway	0.824	0.149968	0.0722	20	AKT1	CALML5	CARD11	FOXO1	GSK3B	IFIT3	IGHA1	IGHG1	IL36G	IRAK1	NFATC3	PDPK1	PIK3R2	PRKCA	PRKD3	RELB	SHC1	SOS1	TGFB1	TNFRSF13C
Erythropoietin Signaling Pathway	0.818	0.152055	0.0791	14	AKT1	GSK3B	HBD	IL36G	NFKBIB	NFKBIE	PDPK1	PIK3R2	PRKCA	PRKD3	RELB	SHC1	SOS1	TGFB1
Inhibition of ARE-Mediated mRNA Degradation Pathway	0.815	0.153109	0.0807	13	AGO3	AKT1	CNOT10	CNOT3	CNOT7	DCP1A	EDC3	EXOSC1	EXOSC9	PPP2R1B	PPP2R5C	PSME4	YWHAH
ErbB4 Signaling	0.81	0.154882	0.103	7	AKT1	PDPK1	PIK3R2	PRKCA	PRKD3	SHC1	SOS1
p53 Signaling	0.81	0.154882	0.0918	9	AKT1	CDK2	CHEK2	GSK3B	PIAS1	PIK3R2	RB1	RRM2B	SERPINE2
PEDF Signaling	0.783	0.164816	0.0952	8	AKT1	CASP7	NFKBIB	NFKBIE	PIK3R2	RELB	ROCK2	SERPINF1
fMLP Signaling in Neutrophils	0.783	0.164816	0.084	11	CALML5	GNAQ	GNAZ	GNB4	NFATC3	NFKBIB	NFKBIE	PIK3R2	PRKCA	PRKD3	RELB
ERK/MAPK Signaling	0.783	0.164816	0.0748	16	HSPB1	ITGA2	ITGA2B	ITGA6	ITGB5	ITGB7	PAK1	PIK3R2	PLA2G4A	PPP2R1B	PPP2R5C	PRKCA	RAPGEF1	SHC1	SOS1	YWHAH
April Mediated Signaling	0.77	0.169824	0.119	5	MAPK9	NFATC3	NFKBIB	NFKBIE	RELB
Intrinsic Prothrombin Activation Pathway	0.77	0.169824	0.119	5	F13A1	F2	F5	PROS1	SERPINC1
Role of Tissue Factor in Cancer	0.77	0.169824	0.0862	10	AKT1	ARRB1	CCN2	F2	FRK	GNAQ	ITGA6	PAK1	PIK3R2	PRKCA
Adrenomedullin signaling pathway	0.764	0.172187	0.0754	15	AKT1	C3	CALML5	GNAQ	GSK3B	GUCY1B1	IL36G	MAP2K6	MAPK9	PIK3R2	PLCL2	PRKG1	RELB	SHC1	SOS1
Glutamate Removal from Folates	0.757	0.174985	1	1	GGH
Asparagine Biosynthesis I	0.757	0.174985	1	1	ASNS
UDP-N-acetyl-D-galactosamine Biosynthesis I	0.757	0.174985	1	1	GALE
B Cell Development	0.752	0.177011	0.116	5	HLA-B	HLA-DPB1	HLA-DQA1	HLA-DRB1	HLA-DRB4
Role of IL-17A in Arthritis	0.752	0.177011	0.105	6	MAP2K6	MAPK9	NFKBIB	NFKBIE	PIK3R2	RELB
Neuroprotective Role of THOP1 in Alzheimer's Disease	0.752	0.177011	0.0847	10	C1R	HLA-B	HLA-F	MMP9	NFYA	PLG	PRSS1	PRTN3	SERPINA3	ST14
IL-10 Signaling	0.745	0.179887	0.0972	7	CD14	IL36G	LBP	MAP2K6	NFKBIB	NFKBIE	RELB
Role of NFAT in Cardiac Hypertrophy	0.73	0.186209	0.0727	16	AKT1	CALML5	GNAQ	GNB4	GSK3B	HDAC3	MAP2K6	MAPK9	MEF2C	PIK3R2	PLCL2	PRKCA	PRKD3	SHC1	SOS1	TGFB1
IGF-1 Signaling	0.721	0.190108	0.0865	9	AKT1	CCN2	FOXO1	IGFBP2	PDPK1	PIK3R2	SHC1	SOS1	YWHAH
Regulation of Cellular Mechanics by Calpain Protease	0.712	0.194089	0.0899	8	ACTN1	CDK2	ITGA2	ITGA2B	ITGA6	ITGB5	ITGB7	RB1
Hepatic Fibrosis Signaling Pathway	0.712	0.194089	0.0644	27	AKT1	CALML5	CCN2	FOXO1	GSK3B	IL36G	IRAK1	ITGA2	ITGA2B	ITGA6	ITGB5	ITGB7	MAP2K6	MAPK9	MYL9	NFKBIB	NFKBIE	PIK3R2	PRKCA	PRKD3	RELB	RHOC	ROCK2	SERPINE1	SMAD4	SOS1	TGFB1
Granzyme A Signaling	0.71	0.194984	0.158	3	H1-1	H1-6	NME1
Hypoxia Signaling in the Cardiovascular System	0.71	0.194984	0.0946	7	AKT1	HIF1AN	NFKBIB	NFKBIE	UBE2A	UBE2J1	UBE2R2
Protein Kinase A Signaling	0.71	0.194984	0.0647	26	AKAP8	CALML5	CDC16	CDC27	FLNC	GNAQ	GNB4	GSK3B	H1-1	H1-6	MYL9	NFATC3	NFKBIB	NFKBIE	PLCL2	PRKCA	PRKD3	PTPN12	PTPRJ	RELB	ROCK2	SMAD4	TDP2	TGFB1	UBASH3B	YWHAH
[truncated: 20 more columns]

## Sheet: STRING_enrich_GO_BP
#term ID	term description	observed gene count	background gene count	strength	false discovery rate	matching proteins in your network (IDs)	matching proteins in your network (labels)
GO:0006396	RNA processing	127	825	0.46	5.69e-20	9606.ENSP00000156109,9606.ENSP00000203001,9606.ENSP00000218224,9606.ENSP00000221494,9606.ENSP00000221859,9606.ENSP00000231198,9606.ENSP00000242776,9606.ENSP00000244227,9606.ENSP00000246071,9606.ENSP00000247003,9606.ENSP00000250237,9606.ENSP00000251241,9606.ENSP00000251636,9606.ENSP00000254605,9606.ENSP00000254803,9606.ENSP00000258770,9606.ENSP00000260803,9606.ENSP00000261015,9606.ENSP00000261637,…	GPKOW,TRMT6,PQBP1,SF3A2,POLR2I,THG1L,DDX39A,SNRNP27,SNRPB2,DDX49,QTRT1,DHX40,DHX29,RRP8,UTP3,TBRG4,DBR1,WDR12,UTP20,TEP1,DNAJC8,GTF2H1,NOB1,TXNL4A,SNRPG,ISY1,ZMAT2,ZC3H13,DDX19B,POLR2J,LUC7L,THOC7,SNIP1,KIAA1429,PCF11,LEO1,TSR1,RNMTL1,UTP23,INTS6,DHX37,DUS3L,ARL6IP4,SENP3,METTL1,RBBP6,GCFC2,RRP7A,GEMIN4,RPUSD2,DDX54,HNRNPM,SRRM1,INTS5,CSTF2T,TRMT11,PUM2,RPS7,YTHDC1,THUMPD3,FCF1,LYAR,PRPF39,RBM38,…
GO:0008152	metabolic process	674	9569	0.12	2.43e-18	9606.ENSP00000008938,9606.ENSP00000075120,9606.ENSP00000156109,9606.ENSP00000161559,9606.ENSP00000169298,9606.ENSP00000175506,9606.ENSP00000203001,9606.ENSP00000205948,9606.ENSP00000206513,9606.ENSP00000210060,9606.ENSP00000216099,9606.ENSP00000216133,9606.ENSP00000216185,9606.ENSP00000216274,9606.ENSP00000216410,9606.ENSP00000217964,9606.ENSP00000218104,9606.ENSP00000218224,9606.ENSP00000218516,…	PGLYRP1,SLC2A3,GPKOW,CEACAM1,ST6GAL1,ASNS,TRMT6,APOH,CEBPE,DHPS,APOBEC3D,CBX7,TXN2,RIPK3,GNPNAT1,TBL1X,ABCD1,PQBP1,GLA,NTHL1,CDIPT,GDAP1,CYP4F3,RELB,SF3A2,POLR2I,TGFB1,RAB3D,PIK3R2,AIMP2,EPX,RPL19,P2RX1,SPI1,CTSC,YBX3,OAS3,PRKAB1,ASF1A,THG1L,MSH2,APOB,IGFBP2,AZU1,PRTN3,LEPRE1,MMP8,APOA1,TTR,TBPL1,ACYP1,FAM98A,ALG5,SRGN,DDX39A,SNRNP27,C3,SNRPB2,DDX49,PHPT1,PTPN12,YWHAH,PIAS1,QTRT1,ZFYVE26,DHX40,AL…
GO:0045055	regulated exocytosis	110	691	0.47	2.59e-18	9606.ENSP00000008938,9606.ENSP00000075120,9606.ENSP00000161559,9606.ENSP00000205948,9606.ENSP00000217971,9606.ENSP00000218516,9606.ENSP00000219022,9606.ENSP00000221515,9606.ENSP00000221930,9606.ENSP00000222120,9606.ENSP00000223095,9606.ENSP00000225371,9606.ENSP00000225538,9606.ENSP00000227266,9606.ENSP00000233997,9606.ENSP00000234347,9606.ENSP00000236826,9606.ENSP00000236850,9606.ENSP00000237014,…	PGLYRP1,SLC2A3,CEACAM1,APOH,PGRMC1,GLA,OLFM4,RETN,TGFB1,RAB3D,SERPINE1,EPX,P2RX1,CTSC,AZU1,PRTN3,MMP8,APOA1,TTR,SRGN,C3,ACTR10,CHI3L1,DSG1,DSC1,ORM1,TLR2,GGH,ADAM10,VWF,HEXB,RAB27B,ITGA2B,LGALS3BP,COMMD9,SELP,F13A1,ANXA3,BST1,ITIH4,SLC15A4,SERPINB12,IQGAP2,PCYOX1L,SERPINB3,STOM,CCT8,ALB,PF4,CLEC3B,CAMP,ANPEP,RNASE3,TRAPPC1,CD14,GAA,PLG,ATAD3B,CLU,A2M,FN1,FCAR,HP,PIGR,SCRIB,SCCPDH,CHIT1,STX11,F5,S…
GO:0006807	nitrogen compound metabolic process	607	8349	0.13	3.23e-18	9606.ENSP00000008938,9606.ENSP00000156109,9606.ENSP00000161559,9606.ENSP00000169298,9606.ENSP00000175506,9606.ENSP00000203001,9606.ENSP00000205948,9606.ENSP00000206513,9606.ENSP00000210060,9606.ENSP00000216099,9606.ENSP00000216133,9606.ENSP00000216185,9606.ENSP00000216274,9606.ENSP00000216410,9606.ENSP00000217964,9606.ENSP00000218224,9606.ENSP00000218516,9606.ENSP00000219066,9606.ENSP00000219789,…	PGLYRP1,GPKOW,CEACAM1,ST6GAL1,ASNS,TRMT6,APOH,CEBPE,DHPS,APOBEC3D,CBX7,TXN2,RIPK3,GNPNAT1,TBL1X,PQBP1,GLA,NTHL1,CDIPT,GDAP1,RELB,SF3A2,POLR2I,TGFB1,RAB3D,AIMP2,RPL19,P2RX1,SPI1,CTSC,YBX3,OAS3,PRKAB1,ASF1A,THG1L,MSH2,APOB,IGFBP2,AZU1,PRTN3,LEPRE1,MMP8,APOA1,TTR,TBPL1,FAM98A,ALG5,SRGN,DDX39A,SNRNP27,C3,SNRPB2,DDX49,PHPT1,PTPN12,PIAS1,QTRT1,ZFYVE26,DHX40,DHX29,RRM2B,NDUFA2,NUMBL,EIF3G,GRWD1,VPS25,HG…
GO:0006887	exocytosis	116	774	0.44	8.25e-18	9606.ENSP00000008938,9606.ENSP00000075120,9606.ENSP00000161559,9606.ENSP00000205948,9606.ENSP00000217971,9606.ENSP00000218516,9606.ENSP00000219022,9606.ENSP00000221515,9606.ENSP00000221930,9606.ENSP00000222120,9606.ENSP00000223095,9606.ENSP00000225371,9606.ENSP00000225538,9606.ENSP00000227266,9606.ENSP00000233997,9606.ENSP00000234347,9606.ENSP00000236826,9606.ENSP00000236850,9606.ENSP00000237014,…	PGLYRP1,SLC2A3,CEACAM1,APOH,PGRMC1,GLA,OLFM4,RETN,TGFB1,RAB3D,SERPINE1,EPX,P2RX1,CTSC,AZU1,PRTN3,MMP8,APOA1,TTR,SRGN,C3,ACTR10,CHI3L1,DSG1,DSC1,ORM1,TLR2,GGH,ADAM10,VWF,HEXB,RAB27B,ITGA2B,LGALS3BP,COMMD9,SELP,F13A1,ANXA3,BST1,ITIH4,SLC15A4,SERPINB12,IQGAP2,PCYOX1L,CDK16,LIN7C,PAK1,SERPINB3,STOM,CCT8,ALB,PF4,CLEC3B,CAMP,ANPEP,RNASE3,TRAPPC1,CD14,GAA,PLG,ATAD3B,CLU,STXBP5,A2M,FN1,FCAR,HP,PIGR,SCRIB…
GO:0071704	organic substance metabolic process	647	9135	0.12	8.43e-18	9606.ENSP00000008938,9606.ENSP00000075120,9606.ENSP00000156109,9606.ENSP00000161559,9606.ENSP00000169298,9606.ENSP00000175506,9606.ENSP00000203001,9606.ENSP00000205948,9606.ENSP00000206513,9606.ENSP00000210060,9606.ENSP00000216099,9606.ENSP00000216133,9606.ENSP00000216185,9606.ENSP00000216274,9606.ENSP00000216410,9606.ENSP00000217964,9606.ENSP00000218104,9606.ENSP00000218224,9606.ENSP00000218516,…	PGLYRP1,SLC2A3,GPKOW,CEACAM1,ST6GAL1,ASNS,TRMT6,APOH,CEBPE,DHPS,APOBEC3D,CBX7,TXN2,RIPK3,GNPNAT1,TBL1X,ABCD1,PQBP1,GLA,NTHL1,CDIPT,GDAP1,CYP4F3,RELB,SF3A2,POLR2I,TGFB1,RAB3D,PIK3R2,AIMP2,RPL19,P2RX1,SPI1,CTSC,YBX3,OAS3,PRKAB1,ASF1A,THG1L,MSH2,APOB,IGFBP2,AZU1,PRTN3,LEPRE1,MMP8,APOA1,TTR,TBPL1,FAM98A,ALG5,SRGN,DDX39A,SNRNP27,C3,SNRPB2,DDX49,PHPT1,PTPN12,YWHAH,PIAS1,QTRT1,ZFYVE26,DHX40,ALOX12,DHX29…
GO:0016192	vesicle-mediated transport	190	1699	0.32	1.75e-17	9606.ENSP00000008938,9606.ENSP00000075120,9606.ENSP00000161559,9606.ENSP00000205948,9606.ENSP00000206513,9606.ENSP00000217407,9606.ENSP00000217971,9606.ENSP00000218516,9606.ENSP00000219022,9606.ENSP00000221515,9606.ENSP00000221930,9606.ENSP00000222120,9606.ENSP00000222254,9606.ENSP00000223095,9606.ENSP00000225371,9606.ENSP00000225538,9606.ENSP00000226218,9606.ENSP00000227266,9606.ENSP00000233242,…	PGLYRP1,SLC2A3,CEACAM1,APOH,CEBPE,LBP,PGRMC1,GLA,OLFM4,RETN,TGFB1,RAB3D,PIK3R2,SERPINE1,EPX,P2RX1,VTN,CTSC,APOB,AZU1,PRTN3,MMP8,APOA1,TTR,SRGN,C3,MON1B,VPS25,ACTR10,IGJ,CHI3L1,SORT1,DSG1,DSC1,RINT1,STX6,ORM1,TLR2,GGH,ADAM10,VWF,HEXB,SPG11,RAB27B,ITGA2B,LGALS3BP,COMMD9,CD81,SELP,CHMP2B,USE1,F13A1,ANXA3,BST1,HPX,ITIH4,SLC15A4,SERPINB12,IQGAP2,PCYOX1L,CDK16,LIN7C,PAK1,TRAPPC8,SERPINB3,STOM,CCT8,TRAP…
GO:0034641	cellular nitrogen compound metabolic process	417	5126	0.18	2.32e-17	9606.ENSP00000156109,9606.ENSP00000175506,9606.ENSP00000203001,9606.ENSP00000206513,9606.ENSP00000210060,9606.ENSP00000216099,9606.ENSP00000216133,9606.ENSP00000216410,9606.ENSP00000217964,9606.ENSP00000218224,9606.ENSP00000218516,9606.ENSP00000219066,9606.ENSP00000219789,9606.ENSP00000220822,9606.ENSP00000221452,9606.ENSP00000221494,9606.ENSP00000221859,9606.ENSP00000221930,9606.ENSP00000223029,…	GPKOW,ASNS,TRMT6,CEBPE,DHPS,APOBEC3D,CBX7,GNPNAT1,TBL1X,PQBP1,GLA,NTHL1,CDIPT,GDAP1,RELB,SF3A2,POLR2I,TGFB1,AIMP2,RPL19,P2RX1,SPI1,YBX3,OAS3,ASF1A,THG1L,MSH2,TBPL1,DDX39A,SNRNP27,SNRPB2,DDX49,PIAS1,QTRT1,ZFYVE26,DHX40,DHX29,RRM2B,NDUFA2,EIF3G,GRWD1,VPS25,HGNC:9982,SMARCC1,RRP8,UTP3,HRSP12,ORC3,MED4,TBRG4,HUS1,GGH,DBR1,WDR12,HAL,ZNF24,HEXB,UTP20,ATP5B,MCM4,YY1,RCOR1,COQ9,RPL8,TEP1,COMMD9,DNAJC8,PO…
GO:0009987	cellular process	913	14652	0.06	2.50e-17	9606.ENSP00000005587,9606.ENSP00000008938,9606.ENSP00000011898,9606.ENSP00000075120,9606.ENSP00000156109,9606.ENSP00000161559,9606.ENSP00000169298,9606.ENSP00000175506,9606.ENSP00000194214,9606.ENSP00000203001,9606.ENSP00000204566,9606.ENSP00000205948,9606.ENSP00000206513,9606.ENSP00000209718,9606.ENSP00000210060,9606.ENSP00000216099,9606.ENSP00000216133,9606.ENSP00000216185,9606.ENSP00000216274,…	SKAP2,PGLYRP1,TSPAN9,SLC2A3,GPKOW,CEACAM1,ST6GAL1,ASNS,HSPB11,TRMT6,SPG21,APOH,CEBPE,KRT23,DHPS,APOBEC3D,CBX7,TXN2,RIPK3,GNPNAT1,LBP,TBL1X,PGRMC1,ABCD1,PQBP1,GLA,OLFM4,NTHL1,CDIPT,GDAP1,CYP4F3,RELB,SF3A2,RETN,POLR2I,TGFB1,RAB3D,PIK3R2,AIMP2,SERPINE1,EPX,RPL19,TAX1BP3,P2RX1,KRT32,VTN,SPI1,CTSC,UNC93B1,YBX3,OAS3,PRKAB1,ASF1A,THG1L,GNB4,DAZAP1,TMSB10,MSH2,APOB,DOK1,IGFBP2,HSPE1,AZU1,PRTN3,LEPRE1,MMP…
GO:0044238	primary metabolic process	623	8808	0.12	1.81e-16	9606.ENSP00000075120,9606.ENSP00000156109,9606.ENSP00000161559,9606.ENSP00000169298,9606.ENSP00000175506,9606.ENSP00000203001,9606.ENSP00000205948,9606.ENSP00000206513,9606.ENSP00000210060,9606.ENSP00000216099,9606.ENSP00000216133,9606.ENSP00000216185,9606.ENSP00000216274,9606.ENSP00000216410,9606.ENSP00000217964,9606.ENSP00000218104,9606.ENSP00000218224,9606.ENSP00000218516,9606.ENSP00000219066,…	SLC2A3,GPKOW,CEACAM1,ST6GAL1,ASNS,TRMT6,APOH,CEBPE,DHPS,APOBEC3D,CBX7,TXN2,RIPK3,GNPNAT1,TBL1X,ABCD1,PQBP1,GLA,NTHL1,CDIPT,CYP4F3,RELB,SF3A2,POLR2I,TGFB1,RAB3D,PIK3R2,AIMP2,RPL19,P2RX1,SPI1,CTSC,YBX3,OAS3,PRKAB1,ASF1A,THG1L,MSH2,APOB,IGFBP2,AZU1,PRTN3,LEPRE1,MMP8,APOA1,TTR,TBPL1,FAM98A,ALG5,SRGN,DDX39A,SNRNP27,C3,SNRPB2,DDX49,PHPT1,PTPN12,YWHAH,PIAS1,QTRT1,ZFYVE26,DHX40,ALOX12,DHX29,RRM2B,NDUFA2,…
GO:0046483	heterocycle metabolic process	388	4716	0.18	1.81e-16	9606.ENSP00000156109,9606.ENSP00000203001,9606.ENSP00000206513,9606.ENSP00000216099,9606.ENSP00000216133,9606.ENSP00000216410,9606.ENSP00000217964,9606.ENSP00000218224,9606.ENSP00000219066,9606.ENSP00000219789,9606.ENSP00000221452,9606.ENSP00000221494,9606.ENSP00000221859,9606.ENSP00000221930,9606.ENSP00000223029,9606.ENSP00000225430,9606.ENSP00000227163,9606.ENSP00000228251,9606.ENSP00000228928,…	GPKOW,TRMT6,CEBPE,APOBEC3D,CBX7,GNPNAT1,TBL1X,PQBP1,NTHL1,CDIPT,RELB,SF3A2,POLR2I,TGFB1,AIMP2,RPL19,SPI1,YBX3,OAS3,ASF1A,THG1L,MSH2,TBPL1,DDX39A,SNRNP27,SNRPB2,DDX49,PIAS1,QTRT1,ZFYVE26,DHX40,ALOX12,DHX29,RRM2B,NDUFA2,GRWD1,VPS25,HGNC:9982,SMARCC1,RRP8,UTP3,HRSP12,ORC3,MED4,TBRG4,HUS1,GGH,DBR1,WDR12,HAL,ZNF24,UTP20,ATP5B,MCM4,YY1,RCOR1,COQ9,RPL8,TEP1,COMMD9,DNAJC8,POLR1A,GATB,MCM6,PDCL3,GUCY1B3,S…
GO:0043170	macromolecule metabolic process	546	7453	0.13	5.93e-16	9606.ENSP00000008938,9606.ENSP00000156109,9606.ENSP00000161559,9606.ENSP00000169298,9606.ENSP00000203001,9606.ENSP00000205948,9606.ENSP00000206513,9606.ENSP00000210060,9606.ENSP00000216099,9606.ENSP00000216133,9606.ENSP00000216274,9606.ENSP00000217964,9606.ENSP00000218224,9606.ENSP00000219066,9606.ENSP00000221452,9606.ENSP00000221494,9606.ENSP00000221859,9606.ENSP00000221930,9606.ENSP00000222120,…	PGLYRP1,GPKOW,CEACAM1,ST6GAL1,TRMT6,APOH,CEBPE,DHPS,APOBEC3D,CBX7,RIPK3,TBL1X,PQBP1,NTHL1,RELB,SF3A2,POLR2I,TGFB1,RAB3D,AIMP2,RPL19,SPI1,CTSC,YBX3,PRKAB1,ASF1A,THG1L,MSH2,APOB,IGFBP2,AZU1,PRTN3,LEPRE1,MMP8,APOA1,TTR,TBPL1,FAM98A,ALG5,SRGN,DDX39A,SNRNP27,C3,SNRPB2,DDX49,PHPT1,PTPN12,PIAS1,QTRT1,ZFYVE26,DHX40,DHX29,RRM2B,NUMBL,EIF3G,GRWD1,VPS25,HGNC:9982,SMARCC1,RRP8,UTP3,HRSP12,DPH2,ORC3,LACRT,MED…
GO:0006139	nucleobase-containing compound metabolic process	374	4551	0.18	1.23e-15	9606.ENSP00000156109,9606.ENSP00000203001,9606.ENSP00000206513,9606.ENSP00000216099,9606.ENSP00000216133,9606.ENSP00000216410,9606.ENSP00000217964,9606.ENSP00000218224,9606.ENSP00000219066,9606.ENSP00000219789,9606.ENSP00000221452,9606.ENSP00000221494,9606.ENSP00000221859,9606.ENSP00000221930,9606.ENSP00000223029,9606.ENSP00000225430,9606.ENSP00000227163,9606.ENSP00000228251,9606.ENSP00000228928,…	GPKOW,TRMT6,CEBPE,APOBEC3D,CBX7,GNPNAT1,TBL1X,PQBP1,NTHL1,CDIPT,RELB,SF3A2,POLR2I,TGFB1,AIMP2,RPL19,SPI1,YBX3,OAS3,ASF1A,THG1L,MSH2,TBPL1,DDX39A,SNRNP27,SNRPB2,DDX49,PIAS1,QTRT1,ZFYVE26,DHX40,DHX29,RRM2B,NDUFA2,GRWD1,VPS25,HGNC:9982,SMARCC1,RRP8,UTP3,HRSP12,ORC3,MED4,TBRG4,HUS1,DBR1,WDR12,ZNF24,UTP20,ATP5B,MCM4,YY1,RCOR1,COQ9,RPL8,TEP1,COMMD9,DNAJC8,POLR1A,GATB,MCM6,PDCL3,GUCY1B3,SLC30A9,BST1,PAP…
GO:0006725	cellular aromatic compound metabolic process	386	4754	0.18	1.51e-15	9606.ENSP00000156109,9606.ENSP00000203001,9606.ENSP00000206513,9606.ENSP00000216099,9606.ENSP00000216133,9606.ENSP00000216410,9606.ENSP00000217964,9606.ENSP00000218224,9606.ENSP00000219066,9606.ENSP00000219789,9606.ENSP00000221452,9606.ENSP00000221494,9606.ENSP00000221859,9606.ENSP00000221930,9606.ENSP00000223029,9606.ENSP00000225430,9606.ENSP00000227163,9606.ENSP00000228251,9606.ENSP00000228928,…	GPKOW,TRMT6,CEBPE,APOBEC3D,CBX7,GNPNAT1,TBL1X,PQBP1,NTHL1,CDIPT,RELB,SF3A2,POLR2I,TGFB1,AIMP2,RPL19,SPI1,YBX3,OAS3,ASF1A,THG1L,MSH2,TBPL1,DDX39A,SNRNP27,SNRPB2,DDX49,PIAS1,QTRT1,ZFYVE26,DHX40,DHX29,RRM2B,NDUFA2,GRWD1,VPS25,HGNC:9982,SMARCC1,RRP8,UTP3,HRSP12,ORC3,MED4,TBRG4,HUS1,GGH,DBR1,WDR12,HAL,ZNF24,UTP20,ATP5B,MCM4,YY1,RCOR1,COQ9,RPL8,TEP1,COMMD9,DNAJC8,POLR1A,GATB,MCM6,PDCL3,GUCY1B3,SLC30A9,…
GO:0071840	cellular component organization or biogenesis	421	5342	0.17	2.00e-15	9606.ENSP00000005587,9606.ENSP00000194214,9606.ENSP00000210060,9606.ENSP00000216133,9606.ENSP00000216274,9606.ENSP00000217964,9606.ENSP00000218104,9606.ENSP00000218224,9606.ENSP00000219022,9606.ENSP00000220822,9606.ENSP00000221494,9606.ENSP00000221930,9606.ENSP00000222511,9606.ENSP00000223029,9606.ENSP00000223095,9606.ENSP00000225538,9606.ENSP00000226218,9606.ENSP00000227163,9606.ENSP00000227266,…	SKAP2,HSPB11,DHPS,CBX7,RIPK3,TBL1X,ABCD1,PQBP1,OLFM4,GDAP1,SF3A2,TGFB1,GTPBP10,AIMP2,SERPINE1,P2RX1,VTN,SPI1,CTSC,PRKAB1,ASF1A,THG1L,TMSB10,MSH2,APOB,DOK1,PRTN3,MMP8,APOA1,TTR,TBPL1,SRGN,C3,KRT9,DDX49,TUBGCP6,YWHAH,PIAS1,RRM2B,NDUFA2,KRT5,KRT6C,KRT6B,NUMBL,GRWD1,VPS25,SMARCC1,RRP8,RAP1GAP2,UTP3,NIP7,SORT1,DSG1,CEP135,ORC3,STX6,TLR2,ADAM10,WDR12,VWF,HEXB,RSBN1,UTP20,SPG11,ATP5B,MCM4,YY1,RCOR1,ITGA…
GO:0032940	secretion by cell	125	959	0.38	2.02e-15	9606.ENSP00000008938,9606.ENSP00000075120,9606.ENSP00000161559,9606.ENSP00000205948,9606.ENSP00000217971,9606.ENSP00000218516,9606.ENSP00000219022,9606.ENSP00000221515,9606.ENSP00000221930,9606.ENSP00000222120,9606.ENSP00000223095,9606.ENSP00000225371,9606.ENSP00000225538,9606.ENSP00000227266,9606.ENSP00000233997,9606.ENSP00000234347,9606.ENSP00000236826,9606.ENSP00000236850,9606.ENSP00000237014,…	PGLYRP1,SLC2A3,CEACAM1,APOH,PGRMC1,GLA,OLFM4,RETN,TGFB1,RAB3D,SERPINE1,EPX,P2RX1,CTSC,AZU1,PRTN3,MMP8,APOA1,TTR,SRGN,C3,ACTR10,CHI3L1,DSG1,DSC1,ORM1,TLR2,GGH,ADAM10,VWF,HEXB,RAB27B,ITGA2B,LGALS3BP,COMMD9,SELP,USE1,F13A1,ANXA3,BST1,ITIH4,SLC15A4,SERPINB12,IQGAP2,PCYOX1L,CDK16,LIN7C,PAK1,SERPINB3,STOM,CCT8,ALB,PF4,CLEC3B,CAMP,ANPEP,RNASE3,TRAPPC1,CD14,GAA,PLG,ATAD3B,CLU,STXBP5,A2M,NISCH,FN1,FCAR,HP…
GO:1901360	organic cyclic compound metabolic process	397	4963	0.17	3.28e-15	9606.ENSP00000156109,9606.ENSP00000203001,9606.ENSP00000206513,9606.ENSP00000216099,9606.ENSP00000216133,9606.ENSP00000216410,9606.ENSP00000217964,9606.ENSP00000218224,9606.ENSP00000219066,9606.ENSP00000219789,9606.ENSP00000221452,9606.ENSP00000221494,9606.ENSP00000221859,9606.ENSP00000221930,9606.ENSP00000223029,9606.ENSP00000225430,9606.ENSP00000227163,9606.ENSP00000228251,9606.ENSP00000228928,…	GPKOW,TRMT6,CEBPE,APOBEC3D,CBX7,GNPNAT1,TBL1X,PQBP1,NTHL1,CDIPT,RELB,SF3A2,POLR2I,TGFB1,AIMP2,RPL19,SPI1,YBX3,OAS3,ASF1A,THG1L,MSH2,APOB,APOA1,TBPL1,DDX39A,SNRNP27,SNRPB2,DDX49,YWHAH,PIAS1,QTRT1,ZFYVE26,DHX40,ALOX12,DHX29,RRM2B,NDUFA2,GRWD1,VPS25,HGNC:9982,SMARCC1,RRP8,UTP3,HRSP12,ORC3,MED4,TBRG4,HUS1,GGH,DBR1,WDR12,HAL,ZNF24,UTP20,ATP5B,MCM4,YY1,RCOR1,COQ9,RPL8,TEP1,COMMD9,DNAJC8,POLR1A,GATB,MCM…
GO:0044237	cellular metabolic process	615	8797	0.11	5.26e-15	9606.ENSP00000075120,9606.ENSP00000156109,9606.ENSP00000161559,9606.ENSP00000169298,9606.ENSP00000175506,9606.ENSP00000203001,9606.ENSP00000205948,9606.ENSP00000206513,9606.ENSP00000210060,9606.ENSP00000216099,9606.ENSP00000216133,9606.ENSP00000216185,9606.ENSP00000216274,9606.ENSP00000216410,9606.ENSP00000217964,9606.ENSP00000218104,9606.ENSP00000218224,9606.ENSP00000218516,9606.ENSP00000219066,…	SLC2A3,GPKOW,CEACAM1,ST6GAL1,ASNS,TRMT6,APOH,CEBPE,DHPS,APOBEC3D,CBX7,TXN2,RIPK3,GNPNAT1,TBL1X,ABCD1,PQBP1,GLA,NTHL1,CDIPT,GDAP1,CYP4F3,RELB,SF3A2,POLR2I,TGFB1,RAB3D,PIK3R2,AIMP2,EPX,RPL19,P2RX1,SPI1,CTSC,YBX3,OAS3,PRKAB1,ASF1A,THG1L,MSH2,APOB,IGFBP2,LEPRE1,APOA1,TTR,TBPL1,ACYP1,FAM98A,ALG5,DDX39A,SNRNP27,C3,SNRPB2,DDX49,PHPT1,PTPN12,PIAS1,QTRT1,ZFYVE26,DHX40,ALOX12,DHX29,RRM2B,NDUFA2,EIF3G,GRWD1…
GO:0002443	leukocyte mediated immunity	93	632	0.44	6.17e-14	9606.ENSP00000008938,9606.ENSP00000075120,9606.ENSP00000161559,9606.ENSP00000217971,9606.ENSP00000218516,9606.ENSP00000219022,9606.ENSP00000221515,9606.ENSP00000222120,9606.ENSP00000225371,9606.ENSP00000225538,9606.ENSP00000227266,9606.ENSP00000233146,9606.ENSP00000233997,9606.ENSP00000234347,9606.ENSP00000236826,9606.ENSP00000237014,9606.ENSP00000244519,9606.ENSP00000245907,9606.ENSP00000254286,…	PGLYRP1,SLC2A3,CEACAM1,PGRMC1,GLA,OLFM4,RETN,RAB3D,EPX,P2RX1,CTSC,MSH2,AZU1,PRTN3,MMP8,TTR,BTN3A3,C3,ACTR10,CHI3L1,DSG1,DSC1,ORM1,TLR2,GGH,ADAM10,HEXB,COMMD9,ANXA3,BST1,SLC15A4,SERPINB12,IQGAP2,SERPINB3,STOM,CCT8,CAMP,ANPEP,RNASE3,TRAPPC1,CD14,GAA,F2,ATAD3B,CLU,FCAR,HP,PIGR,HLA-DRB1,CR2,C4BPA,CHIT1,S100A7,S100A9,HRNR,CTSS,MMP9,SPTAN1,CAP1,GSN,FUCA1,C1QC,C1QA,CALML5,ATP8A1,ASAH1,FLG2,LYST,LAIR1,LI…
GO:0002252	immune effector process	118	927	0.37	7.51e-14	9606.ENSP00000008938,9606.ENSP00000075120,9606.ENSP00000161559,9606.ENSP00000216099,9606.ENSP00000217407,9606.ENSP00000217971,9606.ENSP00000218224,9606.ENSP00000218516,9606.ENSP00000219022,9606.ENSP00000221452,9606.ENSP00000221515,9606.ENSP00000222120,9606.ENSP00000222254,9606.ENSP00000225371,9606.ENSP00000225538,9606.ENSP00000227266,9606.ENSP00000227471,9606.ENSP00000228928,9606.ENSP00000233146,…	PGLYRP1,SLC2A3,CEACAM1,APOBEC3D,LBP,PGRMC1,PQBP1,GLA,OLFM4,RELB,RETN,RAB3D,PIK3R2,EPX,P2RX1,CTSC,UNC93B1,OAS3,MSH2,AZU1,PRTN3,MMP8,TTR,BTN3A3,C3,ACTR10,CHI3L1,DSG1,DSC1,ORM1,TLR2,GGH,ADAM10,ABCC9,HEXB,COMMD9,ANXA3,BST1,SLC15A4,SERPINB12,IQGAP2,PAK1,SERPINB3,STOM,CCT8,CAMP,ANPEP,RNASE3,TRAPPC1,CD14,TRIM56,GAA,F2,ATAD3B,CLU,POLR3C,PLSCR1,FCAR,HP,PIGR,ACTB,HLA-DRB1,ADARB1,CNOT7,CR2,C4BPA,CHIT1,SLAMF…
GO:0046903	secretion	129	1070	0.35	1.14e-13	9606.ENSP00000008938,9606.ENSP00000075120,9606.ENSP00000161559,9606.ENSP00000205948,9606.ENSP00000217971,9606.ENSP00000218516,9606.ENSP00000219022,9606.ENSP00000221515,9606.ENSP00000221930,9606.ENSP00000222120,9606.ENSP00000223095,9606.ENSP00000225371,9606.ENSP00000225538,9606.ENSP00000227266,9606.ENSP00000233997,9606.ENSP00000234347,9606.ENSP00000236826,9606.ENSP00000236850,9606.ENSP00000237014,…	PGLYRP1,SLC2A3,CEACAM1,APOH,PGRMC1,GLA,OLFM4,RETN,TGFB1,RAB3D,SERPINE1,EPX,P2RX1,CTSC,AZU1,PRTN3,MMP8,APOA1,TTR,SRGN,C3,ACTR10,CHI3L1,DSG1,DSC1,LACRT,ORM1,TLR2,GGH,ADAM10,VWF,HEXB,RAB27B,ITGA2B,LGALS3BP,COMMD9,SELP,USE1,F13A1,ANXA3,BST1,ITIH4,SLC15A4,SERPINB12,IQGAP2,PCYOX1L,CDK16,LIN7C,PAK1,SERPINB3,STOM,CCT8,ALB,PF4,CLEC3B,CAMP,ANPEP,RNASE3,TRAPPC1,CD14,GAA,PLG,ATAD3B,CLU,STXBP5,A2M,NME1,NISCH,…
GO:0090304	nucleic acid metabolic process	327	3941	0.19	1.14e-13	9606.ENSP00000156109,9606.ENSP00000203001,9606.ENSP00000206513,9606.ENSP00000216099,9606.ENSP00000216133,9606.ENSP00000217964,9606.ENSP00000218224,9606.ENSP00000219066,9606.ENSP00000221452,9606.ENSP00000221494,9606.ENSP00000221859,9606.ENSP00000223029,9606.ENSP00000225430,9606.ENSP00000227163,9606.ENSP00000228251,9606.ENSP00000229595,9606.ENSP00000231198,9606.ENSP00000233146,9606.ENSP00000237264,…	GPKOW,TRMT6,CEBPE,APOBEC3D,CBX7,TBL1X,PQBP1,NTHL1,RELB,SF3A2,POLR2I,AIMP2,RPL19,SPI1,YBX3,ASF1A,THG1L,MSH2,TBPL1,DDX39A,SNRNP27,SNRPB2,DDX49,PIAS1,QTRT1,ZFYVE26,DHX40,DHX29,RRM2B,GRWD1,VPS25,HGNC:9982,SMARCC1,RRP8,UTP3,HRSP12,ORC3,MED4,TBRG4,HUS1,DBR1,WDR12,ZNF24,UTP20,MCM4,YY1,RCOR1,RPL8,TEP1,COMMD9,DNAJC8,POLR1A,GATB,MCM6,SLC30A9,PMS2,GTF2H1,CDK2,RB1,NOB1,TXNL4A,AKAP8,SMG9,SNRPG,LIMD1,ISY1,PELO…
GO:0010467	gene expression	313	3733	0.19	1.68e-13	9606.ENSP00000156109,9606.ENSP00000203001,9606.ENSP00000205948,9606.ENSP00000206513,9606.ENSP00000210060,9606.ENSP00000216133,9606.ENSP00000217964,9606.ENSP00000218224,9606.ENSP00000221452,9606.ENSP00000221494,9606.ENSP00000221859,9606.ENSP00000223029,9606.ENSP00000225430,9606.ENSP00000227163,9606.ENSP00000228251,9606.ENSP00000229595,9606.ENSP00000231198,9606.ENSP00000237264,9606.ENSP00000242465,…	GPKOW,TRMT6,APOH,CEBPE,DHPS,CBX7,TBL1X,PQBP1,RELB,SF3A2,POLR2I,AIMP2,RPL19,SPI1,YBX3,ASF1A,THG1L,TBPL1,SRGN,DDX39A,SNRNP27,SNRPB2,DDX49,PIAS1,QTRT1,DHX40,DHX29,EIF3G,VPS25,HGNC:9982,SMARCC1,RRP8,UTP3,MED4,TBRG4,ADAM10,DBR1,WDR12,ZNF24,UTP20,YY1,RCOR1,RPL8,TEP1,COMMD9,DNAJC8,POLR1A,GATB,SLC30A9,GTF2H1,EIF2B2,RB1,NOB1,TXNL4A,AKAP8,SNRPG,LIMD1,ISY1,EIF2B5,PELO,ZMAT2,GUF1,ZC3H13,UBP1,ELMSAN1,ATAD2,DD…
GO:0043312	neutrophil degranulation	78	485	0.48	2.20e-13	9606.ENSP00000008938,9606.ENSP00000075120,9606.ENSP00000161559,9606.ENSP00000217971,9606.ENSP00000218516,9606.ENSP00000219022,9606.ENSP00000221515,9606.ENSP00000222120,9606.ENSP00000225371,9606.ENSP00000225538,9606.ENSP00000227266,9606.ENSP00000233997,9606.ENSP00000234347,9606.ENSP00000236826,9606.ENSP00000237014,9606.ENSP00000245907,9606.ENSP00000254286,9606.ENSP00000255409,9606.ENSP00000257192,…	PGLYRP1,SLC2A3,CEACAM1,PGRMC1,GLA,OLFM4,RETN,RAB3D,EPX,P2RX1,CTSC,AZU1,PRTN3,MMP8,TTR,C3,ACTR10,CHI3L1,DSG1,DSC1,ORM1,TLR2,GGH,ADAM10,HEXB,COMMD9,ANXA3,BST1,SLC15A4,SERPINB12,IQGAP2,SERPINB3,STOM,CCT8,CAMP,ANPEP,RNASE3,TRAPPC1,CD14,GAA,ATAD3B,FCAR,HP,PIGR,CHIT1,S100A7,S100A9,HRNR,CTSS,MMP9,SPTAN1,CAP1,GSN,FUCA1,CALML5,ATP8A1,ASAH1,FLG2,LAIR1,LILRB2,JUP,CD59,HPSE,AHSG,HLA-B,CD36,PTPRJ,NBEAL2,SERPI…
GO:0002446	neutrophil mediated immunity	79	498	0.47	2.68e-13	9606.ENSP00000008938,9606.ENSP00000075120,9606.ENSP00000161559,9606.ENSP00000217971,9606.ENSP00000218516,9606.ENSP00000219022,9606.ENSP00000221515,9606.ENSP00000222120,9606.ENSP00000225371,9606.ENSP00000225538,9606.ENSP00000227266,9606.ENSP00000233997,9606.ENSP00000234347,9606.ENSP00000236826,9606.ENSP00000237014,9606.ENSP00000245907,9606.ENSP00000254286,9606.ENSP00000255409,9606.ENSP00000257192,…	PGLYRP1,SLC2A3,CEACAM1,PGRMC1,GLA,OLFM4,RETN,RAB3D,EPX,P2RX1,CTSC,AZU1,PRTN3,MMP8,TTR,C3,ACTR10,CHI3L1,DSG1,DSC1,ORM1,TLR2,GGH,ADAM10,HEXB,COMMD9,ANXA3,BST1,SLC15A4,SERPINB12,IQGAP2,SERPINB3,STOM,CCT8,CAMP,ANPEP,RNASE3,TRAPPC1,CD14,GAA,F2,ATAD3B,FCAR,HP,PIGR,CHIT1,S100A7,S100A9,HRNR,CTSS,MMP9,SPTAN1,CAP1,GSN,FUCA1,CALML5,ATP8A1,ASAH1,FLG2,LAIR1,LILRB2,JUP,CD59,HPSE,AHSG,HLA-B,CD36,PTPRJ,NBEAL2,SE…
GO:0002274	myeloid leukocyte activation	85	574	0.44	6.35e-13	9606.ENSP00000008938,9606.ENSP00000075120,9606.ENSP00000161559,9606.ENSP00000217407,9606.ENSP00000217971,9606.ENSP00000218516,9606.ENSP00000219022,9606.ENSP00000221452,9606.ENSP00000221515,9606.ENSP00000221930,9606.ENSP00000222120,9606.ENSP00000225371,9606.ENSP00000225538,9606.ENSP00000227163,9606.ENSP00000227266,9606.ENSP00000233997,9606.ENSP00000234347,9606.ENSP00000236826,9606.ENSP00000237014,…	PGLYRP1,SLC2A3,CEACAM1,LBP,PGRMC1,GLA,OLFM4,RELB,RETN,TGFB1,RAB3D,EPX,P2RX1,SPI1,CTSC,AZU1,PRTN3,MMP8,TTR,C3,ACTR10,CHI3L1,DSG1,DSC1,ORM1,TLR2,GGH,ADAM10,HEXB,COMMD9,ANXA3,BST1,SLC15A4,SERPINB12,IQGAP2,SERPINB3,STOM,CCT8,CAMP,ANPEP,RNASE3,TRAPPC1,CD14,GAA,ATAD3B,CLU,SNCA,FCAR,HP,PIGR,CHIT1,S100A7,S100A9,HRNR,CTSS,MMP9,SPTAN1,CAP1,GSN,FUCA1,CALML5,ATP8A1,ASAH1,FLG2,LAIR1,LILRB2,JUP,CD59,HPSE,AHSG,…
GO:0016070	RNA metabolic process	291	3430	0.2	6.35e-13	9606.ENSP00000156109,9606.ENSP00000203001,9606.ENSP00000206513,9606.ENSP00000216133,9606.ENSP00000217964,9606.ENSP00000218224,9606.ENSP00000221452,9606.ENSP00000221494,9606.ENSP00000221859,9606.ENSP00000223029,9606.ENSP00000225430,9606.ENSP00000227163,9606.ENSP00000228251,9606.ENSP00000229595,9606.ENSP00000231198,9606.ENSP00000237264,9606.ENSP00000242776,9606.ENSP00000244227,9606.ENSP00000246071,…	GPKOW,TRMT6,CEBPE,CBX7,TBL1X,PQBP1,RELB,SF3A2,POLR2I,AIMP2,RPL19,SPI1,YBX3,ASF1A,THG1L,TBPL1,DDX39A,SNRNP27,SNRPB2,DDX49,PIAS1,QTRT1,DHX40,DHX29,VPS25,HGNC:9982,SMARCC1,RRP8,UTP3,HRSP12,MED4,TBRG4,DBR1,WDR12,ZNF24,UTP20,YY1,RCOR1,RPL8,TEP1,COMMD9,DNAJC8,POLR1A,GATB,SLC30A9,GTF2H1,RB1,NOB1,TXNL4A,AKAP8,SMG9,SNRPG,LIMD1,ISY1,PELO,ZMAT2,PABPC3,ZC3H13,UBP1,ELMSAN1,ATAD2,DDX19B,POLR2J,LUC7L,THOC7,SNIP…
GO:0034660	ncRNA metabolic process	78	497	0.46	6.35e-13	9606.ENSP00000203001,9606.ENSP00000221859,9606.ENSP00000223029,9606.ENSP00000231198,9606.ENSP00000247003,9606.ENSP00000250237,9606.ENSP00000254605,9606.ENSP00000254803,9606.ENSP00000261015,9606.ENSP00000261637,9606.ENSP00000263985,9606.ENSP00000268802,9606.ENSP00000274311,9606.ENSP00000292614,9606.ENSP00000301364,9606.ENSP00000306080,9606.ENSP00000308332,9606.ENSP00000308546,9606.ENSP00000310260,…	TRMT6,POLR2I,AIMP2,THG1L,DDX49,QTRT1,RRP8,UTP3,WDR12,UTP20,GATB,NOB1,PELO,POLR2J,TSR1,RNMTL1,UTP23,MEPCE,INTS6,DHX37,DUS3L,SENP3,METTL1,RRP7A,GEMIN4,RPUSD2,INTS5,TRMT11,RPS7,THUMPD3,FCF1,LYAR,GTF2E2,PUS7,GTPBP3,MAK16,MDN1,TAF5,NPM3,EXOSC1,PARS2,TOE1,AGO3,WDR46,SPIN1,EXOSC9,RPP40,TRPT1,ZNF143,DDX51,INTS10,WDR4,INTS1,NGDN,EARS2,FTSJ3,TSEN34,TAF6,MTO1,VWA9,INTS2,RPS24,ELP2,RRP1,QTRTD1,NUDT16,INTS9,E…
GO:0002275	myeloid cell activation involved in immune response	79	519	0.45	1.50e-12	9606.ENSP00000008938,9606.ENSP00000075120,9606.ENSP00000161559,9606.ENSP00000217407,9606.ENSP00000217971,9606.ENSP00000218516,9606.ENSP00000219022,9606.ENSP00000221515,9606.ENSP00000222120,9606.ENSP00000225371,9606.ENSP00000225538,9606.ENSP00000227266,9606.ENSP00000233997,9606.ENSP00000234347,9606.ENSP00000236826,9606.ENSP00000237014,9606.ENSP00000245907,9606.ENSP00000254286,9606.ENSP00000255409,…	PGLYRP1,SLC2A3,CEACAM1,LBP,PGRMC1,GLA,OLFM4,RETN,RAB3D,EPX,P2RX1,CTSC,AZU1,PRTN3,MMP8,TTR,C3,ACTR10,CHI3L1,DSG1,DSC1,ORM1,TLR2,GGH,ADAM10,HEXB,COMMD9,ANXA3,BST1,SLC15A4,SERPINB12,IQGAP2,SERPINB3,STOM,CCT8,CAMP,ANPEP,RNASE3,TRAPPC1,CD14,GAA,ATAD3B,FCAR,HP,PIGR,CHIT1,S100A7,S100A9,HRNR,CTSS,MMP9,SPTAN1,CAP1,GSN,FUCA1,CALML5,ATP8A1,ASAH1,FLG2,LAIR1,LILRB2,JUP,CD59,HPSE,AHSG,HLA-B,CD36,PTPRJ,NBEAL2,S…
GO:0001775	cell activation	121	1024	0.34	2.39e-12	9606.ENSP00000005587,9606.ENSP00000008938,9606.ENSP00000075120,9606.ENSP00000161559,9606.ENSP00000216274,9606.ENSP00000217407,9606.ENSP00000217971,9606.ENSP00000218516,9606.ENSP00000219022,9606.ENSP00000221452,9606.ENSP00000221515,9606.ENSP00000221930,9606.ENSP00000222120,9606.ENSP00000225371,9606.ENSP00000225538,9606.ENSP00000227163,9606.ENSP00000227266,9606.ENSP00000233146,9606.ENSP00000233997,…	SKAP2,PGLYRP1,SLC2A3,CEACAM1,RIPK3,LBP,PGRMC1,GLA,OLFM4,RELB,RETN,TGFB1,RAB3D,EPX,P2RX1,SPI1,CTSC,MSH2,AZU1,PRTN3,MMP8,TTR,C3,ACTR10,CHI3L1,DSG1,DSC1,ORM1,TLR2,GGH,ADAM10,VWF,HEXB,ITGA2B,COMMD9,ANXA3,BST1,SLC15A4,SERPINB12,IQGAP2,SERPINB3,UBASH3B,GNAQ,STOM,CCT8,PF4,CAMP,ANPEP,RNASE3,TRAPPC1,GP9,CD14,GAA,F2,ATAD3B,CLU,BLOC1S4,IKZF1,SNCA,MEF2C,TRPC6,SMAD4,PDPK1,PLSCR1,FCAR,HP,PIGR,NHEJ1,CR2,CHIT1,S…
GO:0002263	cell activation involved in immune response	87	620	0.42	3.76e-12	9606.ENSP00000008938,9606.ENSP00000075120,9606.ENSP00000161559,9606.ENSP00000217407,9606.ENSP00000217971,9606.ENSP00000218516,9606.ENSP00000219022,9606.ENSP00000221452,9606.ENSP00000221515,9606.ENSP00000222120,9606.ENSP00000225371,9606.ENSP00000225538,9606.ENSP00000227266,9606.ENSP00000233146,9606.ENSP00000233997,9606.ENSP00000234347,9606.ENSP00000236826,9606.ENSP00000237014,9606.ENSP00000245907,…	PGLYRP1,SLC2A3,CEACAM1,LBP,PGRMC1,GLA,OLFM4,RELB,RETN,RAB3D,EPX,P2RX1,CTSC,MSH2,AZU1,PRTN3,MMP8,TTR,C3,ACTR10,CHI3L1,DSG1,DSC1,ORM1,TLR2,GGH,ADAM10,HEXB,COMMD9,ANXA3,BST1,SLC15A4,SERPINB12,IQGAP2,SERPINB3,STOM,CCT8,CAMP,ANPEP,RNASE3,TRAPPC1,CD14,GAA,ATAD3B,FCAR,HP,PIGR,CHIT1,SLAMF6,CD1C,S100A7,S100A9,HRNR,CTSS,GBF1,MMP9,SPTAN1,CAP1,GSN,FUCA1,CALML5,ATP8A1,ASAH1,FLG2,LAIR1,LILRB2,JUP,CD59,CMKBR6,H…
GO:0002576	platelet degranulation	37	129	0.73	3.76e-12	9606.ENSP00000205948,9606.ENSP00000221930,9606.ENSP00000223095,9606.ENSP00000225538,9606.ENSP00000236850,9606.ENSP00000242465,9606.ENSP00000259396,9606.ENSP00000261405,9606.ENSP00000262094,9606.ENSP00000262407,9606.ENSP00000262776,9606.ENSP00000263686,9606.ENSP00000264870,9606.ENSP00000266041,9606.ENSP00000274569,9606.ENSP00000295897,9606.ENSP00000296029,9606.ENSP00000296130,9606.ENSP00000308938,…	APOH,TGFB1,SERPINE1,P2RX1,APOA1,SRGN,ORM1,VWF,RAB27B,ITGA2B,LGALS3BP,SELP,F13A1,ITIH4,PCYOX1L,ALB,PF4,CLEC3B,PLG,CLU,A2M,FN1,SCCPDH,F5,NHLRC2,SYTL4,LY6G6F,CD9,PROS1,ACTN1,IGF2,AHSG,CD36,ITIH3,SERPINA1,AACT,PECAM1
GO:0016071	mRNA metabolic process	91	667	0.4	3.88e-12	9606.ENSP00000156109,9606.ENSP00000203001,9606.ENSP00000218224,9606.ENSP00000221494,9606.ENSP00000221859,9606.ENSP00000225430,9606.ENSP00000242776,9606.ENSP00000244227,9606.ENSP00000246071,9606.ENSP00000251241,9606.ENSP00000258770,9606.ENSP00000260803,9606.ENSP00000262584,9606.ENSP00000263697,9606.ENSP00000265963,9606.ENSP00000269601,9606.ENSP00000270066,9606.ENSP00000272348,9606.ENSP00000273541,…	GPKOW,TRMT6,PQBP1,SF3A2,POLR2I,RPL19,DDX39A,SNRNP27,SNRPB2,DHX40,TBRG4,DBR1,RPL8,DNAJC8,GTF2H1,TXNL4A,SMG9,SNRPG,ISY1,PELO,ZMAT2,PABPC3,ZC3H13,POLR2J,LUC7L,THOC7,RPS23,KIAA1429,PCF11,LEO1,RPL15,ARL6IP4,RBBP6,GCFC2,EDC3,GEMIN4,HNRNPM,SRRM1,CSTF2T,RPS7,YTHDC1,GSPT2,RPLP1,PRPF39,RBM38,PUS7,RPS26,WTAP,CNOT3,SCAF1,ADARB1,ZNF830,CNOT7,CHTOP,RNGTT,EXOSC1,AGO3,HNRNPR,HNRNPK,KIN,EXOSC9,FASTKD5,SMN1,METTL1…
GO:0002366	leukocyte activation involved in immune response	86	616	0.41	6.46e-12	9606.ENSP00000008938,9606.ENSP00000075120,9606.ENSP00000161559,9606.ENSP00000217407,9606.ENSP00000217971,9606.ENSP00000218516,9606.ENSP00000219022,9606.ENSP00000221452,9606.ENSP00000221515,9606.ENSP00000222120,9606.ENSP00000225371,9606.ENSP00000225538,9606.ENSP00000227266,9606.ENSP00000233146,9606.ENSP00000233997,9606.ENSP00000234347,9606.ENSP00000236826,9606.ENSP00000237014,9606.ENSP00000245907,…	PGLYRP1,SLC2A3,CEACAM1,LBP,PGRMC1,GLA,OLFM4,RELB,RETN,RAB3D,EPX,P2RX1,CTSC,MSH2,AZU1,PRTN3,MMP8,TTR,C3,ACTR10,CHI3L1,DSG1,DSC1,ORM1,TLR2,GGH,ADAM10,HEXB,COMMD9,ANXA3,BST1,SLC15A4,SERPINB12,IQGAP2,SERPINB3,STOM,CCT8,CAMP,ANPEP,RNASE3,TRAPPC1,CD14,GAA,ATAD3B,FCAR,HP,PIGR,CHIT1,SLAMF6,CD1C,S100A7,S100A9,HRNR,CTSS,MMP9,SPTAN1,CAP1,GSN,FUCA1,CALML5,ATP8A1,ASAH1,FLG2,LAIR1,LILRB2,JUP,CD59,CMKBR6,HPSE,A…
GO:0016043	cellular component organization	388	5163	0.14	5.86e-11	9606.ENSP00000005587,9606.ENSP00000194214,9606.ENSP00000210060,9606.ENSP00000216133,9606.ENSP00000216274,9606.ENSP00000217964,9606.ENSP00000218104,9606.ENSP00000218224,9606.ENSP00000219022,9606.ENSP00000220822,9606.ENSP00000221494,9606.ENSP00000221930,9606.ENSP00000223029,9606.ENSP00000223095,9606.ENSP00000225538,9606.ENSP00000226218,9606.ENSP00000227163,9606.ENSP00000227266,9606.ENSP00000229328,…	SKAP2,HSPB11,DHPS,CBX7,RIPK3,TBL1X,ABCD1,PQBP1,OLFM4,GDAP1,SF3A2,TGFB1,AIMP2,SERPINE1,P2RX1,VTN,SPI1,CTSC,PRKAB1,ASF1A,THG1L,TMSB10,MSH2,APOB,DOK1,PRTN3,MMP8,APOA1,TTR,TBPL1,SRGN,C3,KRT9,TUBGCP6,YWHAH,PIAS1,RRM2B,NDUFA2,KRT5,KRT6C,KRT6B,NUMBL,GRWD1,VPS25,SMARCC1,RRP8,RAP1GAP2,UTP3,NIP7,SORT1,DSG1,CEP135,ORC3,STX6,TLR2,ADAM10,VWF,HEXB,RSBN1,SPG11,ATP5B,MCM4,YY1,RCOR1,ITGA2B,TEP1,POF1B,MAST3,MAU2,C…
GO:0022613	ribonucleoprotein complex biogenesis	65	409	0.47	5.86e-11	9606.ENSP00000221494,9606.ENSP00000222511,9606.ENSP00000247003,9606.ENSP00000254605,9606.ENSP00000254803,9606.ENSP00000254940,9606.ENSP00000261015,9606.ENSP00000261637,9606.ENSP00000265245,9606.ENSP00000268802,9606.ENSP00000269601,9606.ENSP00000272348,9606.ENSP00000273317,9606.ENSP00000273541,9606.ENSP00000281701,9606.ENSP00000290208,9606.ENSP00000293872,9606.ENSP00000296577,9606.ENSP00000296674,…	SF3A2,GTPBP10,DDX49,RRP8,UTP3,NIP7,WDR12,UTP20,LSG1,NOB1,TXNL4A,SNRPG,LIMD1,ISY1,NVL,MRPL10,LUC7L,ABCE1,RPS23,TSR1,RNMTL1,UTP23,ZNF622,DHX37,SENP3,GCFC2,EDC3,RRP7A,GEMIN4,RPUSD2,DDX28,PUM2,GNL3L,RPS7,YTHDC1,FCF1,LYAR,PRPF39,G3BP2,MAK16,CNOT7,MDN1,NPM3,EXOSC1,DDX31,AGO3,WDR46,PAK1IP1,EXOSC9,SMN1,DDX51,NGDN,FTSJ3,DHX30,RPS24,RRP1,ERI1,CLNS1A,CELF1,SFSWAP,LUC7L2,RPL27,RPS15,RPS5,NOP16
GO:0006996	organelle organization	262	3131	0.19	8.28e-11	9606.ENSP00000194214,9606.ENSP00000216133,9606.ENSP00000217964,9606.ENSP00000218104,9606.ENSP00000220822,9606.ENSP00000227163,9606.ENSP00000227266,9606.ENSP00000229595,9606.ENSP00000233143,9606.ENSP00000233146,9606.ENSP00000237264,9606.ENSP00000242465,9606.ENSP00000246662,9606.ENSP00000248846,9606.ENSP00000248975,9606.ENSP00000251810,9606.ENSP00000252102,9606.ENSP00000252242,9606.ENSP00000252250,…	HSPB11,CBX7,TBL1X,ABCD1,GDAP1,SPI1,CTSC,ASF1A,TMSB10,MSH2,TBPL1,SRGN,KRT9,TUBGCP6,YWHAH,RRM2B,NDUFA2,KRT5,KRT6C,KRT6B,GRWD1,VPS25,SMARCC1,RRP8,UTP3,NIP7,SORT1,CEP135,STX6,HEXB,RSBN1,SPG11,ATP5B,MCM4,YY1,RCOR1,TEP1,POF1B,MAST3,MAU2,CHMP2B,TUBB4A,HAT1,MCM6,SLAIN2,GET4,CDK2,KRT71,RB1,SPG7,AKAP8,LIMD1,PELO,IQGAP2,GGCT,NDUFB11,TERF1,C11orf73,PAK1,NUBPL,TRAPPC8,ATAD2,ACTC1,TRAPPC10,DBN1,LRWD1,ACOX1,HPS…
GO:0034470	ncRNA processing	58	340	0.5	8.28e-11	9606.ENSP00000203001,9606.ENSP00000231198,9606.ENSP00000247003,9606.ENSP00000250237,9606.ENSP00000254605,9606.ENSP00000254803,9606.ENSP00000261015,9606.ENSP00000261637,9606.ENSP00000268802,9606.ENSP00000301364,9606.ENSP00000306080,9606.ENSP00000308332,9606.ENSP00000310260,9606.ENSP00000311135,9606.ENSP00000311977,9606.ENSP00000314029,9606.ENSP00000314441,9606.ENSP00000321449,9606.ENSP00000321706,…	TRMT6,THG1L,DDX49,QTRT1,RRP8,UTP3,WDR12,UTP20,NOB1,TSR1,RNMTL1,UTP23,INTS6,DHX37,DUS3L,SENP3,METTL1,RRP7A,GEMIN4,RPUSD2,INTS5,TRMT11,RPS7,THUMPD3,FCF1,LYAR,PUS7,GTPBP3,MAK16,MDN1,NPM3,EXOSC1,TOE1,AGO3,WDR46,EXOSC9,RPP40,TRPT1,DDX51,INTS10,WDR4,INTS1,NGDN,FTSJ3,TSEN34,MTO1,INTS2,RPS24,ELP2,RRP1,QTRTD1,INTS9,ERI1,INTS8,DUS2,RPL27,RPS15,RPP38
GO:0045321	leukocyte activation	103	894	0.33	8.50e-10	9606.ENSP00000005587,9606.ENSP00000008938,9606.ENSP00000075120,9606.ENSP00000161559,9606.ENSP00000216274,9606.ENSP00000217407,9606.ENSP00000217971,9606.ENSP00000218516,9606.ENSP00000219022,9606.ENSP00000221452,9606.ENSP00000221515,9606.ENSP00000221930,9606.ENSP00000222120,9606.ENSP00000225371,9606.ENSP00000225538,9606.ENSP00000227163,9606.ENSP00000227266,9606.ENSP00000233146,9606.ENSP00000233997,…	SKAP2,PGLYRP1,SLC2A3,CEACAM1,RIPK3,LBP,PGRMC1,GLA,OLFM4,RELB,RETN,TGFB1,RAB3D,EPX,P2RX1,SPI1,CTSC,MSH2,AZU1,PRTN3,MMP8,TTR,C3,ACTR10,CHI3L1,DSG1,DSC1,ORM1,TLR2,GGH,ADAM10,HEXB,COMMD9,ANXA3,BST1,SLC15A4,SERPINB12,IQGAP2,SERPINB3,STOM,CCT8,CAMP,ANPEP,RNASE3,TRAPPC1,CD14,GAA,ATAD3B,CLU,IKZF1,SNCA,MEF2C,FCAR,HP,PIGR,NHEJ1,CR2,CHIT1,SLAMF6,CD1C,S100A7,S100A9,HRNR,CTSS,MMP9,SPTAN1,CAP1,GSN,FUCA1,ANXA1,…
GO:0044085	cellular component biogenesis	216	2556	0.2	7.59e-09	9606.ENSP00000005587,9606.ENSP00000194214,9606.ENSP00000210060,9606.ENSP00000216274,9606.ENSP00000219022,9606.ENSP00000221494,9606.ENSP00000221930,9606.ENSP00000222511,9606.ENSP00000223029,9606.ENSP00000225538,9606.ENSP00000226218,9606.ENSP00000227266,9606.ENSP00000229328,9606.ENSP00000229595,9606.ENSP00000231198,9606.ENSP00000233242,9606.ENSP00000236850,9606.ENSP00000237264,9606.ENSP00000247003,…	SKAP2,HSPB11,DHPS,RIPK3,OLFM4,SF3A2,TGFB1,GTPBP10,AIMP2,P2RX1,VTN,CTSC,PRKAB1,ASF1A,THG1L,APOB,APOA1,TBPL1,DDX49,TUBGCP6,PIAS1,NDUFA2,KRT5,GRWD1,VPS25,RRP8,UTP3,NIP7,DSG1,CEP135,ORC3,TLR2,WDR12,VWF,UTP20,SPG11,POF1B,CHMP2B,TUBB4A,HAT1,SLAIN2,LSG1,GTF2H1,CDK2,NOB1,TXNL4A,SNRPG,LIMD1,ISY1,NDUFB11,TERF1,NUBPL,NVL,TRAPPC8,RHOC,STOM,CCT8,MRPL10,ACTC1,TRAPPC10,LUC7L,ITGB5,ABCE1,ITGA2,RPS23,HEATR2,LEO1,…
GO:0051234	establishment of localization	318	4248	0.14	4.35e-08	9606.ENSP00000008938,9606.ENSP00000075120,9606.ENSP00000161559,9606.ENSP00000194214,9606.ENSP00000205948,9606.ENSP00000206513,9606.ENSP00000217407,9606.ENSP00000217971,9606.ENSP00000218104,9606.ENSP00000218516,9606.ENSP00000219022,9606.ENSP00000220822,9606.ENSP00000221515,9606.ENSP00000221930,9606.ENSP00000222120,9606.ENSP00000222254,9606.ENSP00000223095,9606.ENSP00000225371,9606.ENSP00000225430,…	PGLYRP1,SLC2A3,CEACAM1,HSPB11,APOH,CEBPE,LBP,PGRMC1,ABCD1,GLA,OLFM4,GDAP1,RETN,TGFB1,RAB3D,PIK3R2,SERPINE1,EPX,RPL19,P2RX1,VTN,CTSC,UNC93B1,APOB,AZU1,PRTN3,MMP8,APOA1,TTR,AFTPH,CCDC53,SRGN,DDX39A,C3,RTN2,MON1B,HSPB1,YWHAH,VPS25,ACTR10,IGJ,XPO4,CHI3L1,SORT1,DSG1,DSC1,RINT1,LACRT,STX6,ORM1,TLR2,GGH,ADAM10,ABCC9,VWF,HEXB,SPG11,ATP5B,RAB27B,ITGA2B,RPL8,LGALS3BP,COMMD9,LCN1,CD81,SELP,CHMP2B,USE1,SLC30…
GO:0002376	immune system process	200	2370	0.19	5.24e-08	9606.ENSP00000005587,9606.ENSP00000008938,9606.ENSP00000075120,9606.ENSP00000161559,9606.ENSP00000169298,9606.ENSP00000204566,9606.ENSP00000206513,9606.ENSP00000216099,9606.ENSP00000216274,9606.ENSP00000217407,9606.ENSP00000217971,9606.ENSP00000218224,9606.ENSP00000218516,9606.ENSP00000219022,9606.ENSP00000221452,9606.ENSP00000221515,9606.ENSP00000221930,9606.ENSP00000222120,9606.ENSP00000222254,…	SKAP2,PGLYRP1,SLC2A3,CEACAM1,ST6GAL1,SPG21,CEBPE,APOBEC3D,RIPK3,LBP,PGRMC1,PQBP1,GLA,OLFM4,RELB,RETN,TGFB1,RAB3D,PIK3R2,EPX,P2RX1,VTN,SPI1,CTSC,UNC93B1,OAS3,MSH2,APOB,AZU1,PRTN3,MMP8,TTR,BTN3A3,C3,ACTR10,HGNC:9982,IGJ,CHI3L1,DSG1,DSC1,IL36G,ORM1,SIT1,HLA-F,TLR2,GGH,ADAM10,ABCC9,HEXB,COMMD9,SELP,GNLY,ANXA3,BST1,PMS2,EIF2B2,TAPBPL,SLC15A4,ITGB7,RB1,SERPINB12,AKAP8,EIF2B5,IQGAP2,PAK1,RAB3C,SERPINB3,…
GO:0042254	ribosome biogenesis	45	270	0.49	5.85e-08	9606.ENSP00000222511,9606.ENSP00000247003,9606.ENSP00000254605,9606.ENSP00000254803,9606.ENSP00000254940,9606.ENSP00000261015,9606.ENSP00000261637,9606.ENSP00000265245,9606.ENSP00000268802,9606.ENSP00000281701,9606.ENSP00000290208,9606.ENSP00000296577,9606.ENSP00000301364,9606.ENSP00000306080,9606.ENSP00000308332,9606.ENSP00000310042,9606.ENSP00000311135,9606.ENSP00000314029,9606.ENSP00000321449,…	GTPBP10,DDX49,RRP8,UTP3,NIP7,WDR12,UTP20,LSG1,NOB1,NVL,MRPL10,ABCE1,TSR1,RNMTL1,UTP23,ZNF622,DHX37,SENP3,RRP7A,GEMIN4,RPUSD2,DDX28,GNL3L,RPS7,FCF1,LYAR,MAK16,MDN1,NPM3,EXOSC1,DDX31,WDR46,PAK1IP1,EXOSC9,DDX51,NGDN,FTSJ3,DHX30,RPS24,RRP1,ERI1,RPL27,RPS15,RPS5,NOP16
GO:0006810	transport	310	4130	0.14	5.90e-08	9606.ENSP00000008938,9606.ENSP00000075120,9606.ENSP00000161559,9606.ENSP00000194214,9606.ENSP00000205948,9606.ENSP00000206513,9606.ENSP00000217407,9606.ENSP00000217971,9606.ENSP00000218104,9606.ENSP00000218516,9606.ENSP00000219022,9606.ENSP00000220822,9606.ENSP00000221515,9606.ENSP00000221930,9606.ENSP00000222120,9606.ENSP00000222254,9606.ENSP00000223095,9606.ENSP00000225371,9606.ENSP00000225430,…	PGLYRP1,SLC2A3,CEACAM1,HSPB11,APOH,CEBPE,LBP,PGRMC1,ABCD1,GLA,OLFM4,GDAP1,RETN,TGFB1,RAB3D,PIK3R2,SERPINE1,EPX,RPL19,P2RX1,VTN,CTSC,UNC93B1,APOB,AZU1,PRTN3,MMP8,APOA1,TTR,AFTPH,CCDC53,SRGN,DDX39A,C3,RTN2,MON1B,HSPB1,YWHAH,VPS25,ACTR10,IGJ,XPO4,CHI3L1,SORT1,DSG1,DSC1,RINT1,LACRT,STX6,ORM1,TLR2,GGH,ADAM10,ABCC9,VWF,HEXB,SPG11,ATP5B,RAB27B,ITGA2B,RPL8,LGALS3BP,COMMD9,LCN1,CD81,SELP,CHMP2B,USE1,SLC30…
GO:0006397	mRNA processing	60	456	0.39	3.19e-07	9606.ENSP00000156109,9606.ENSP00000218224,9606.ENSP00000221494,9606.ENSP00000221859,9606.ENSP00000242776,9606.ENSP00000244227,9606.ENSP00000246071,9606.ENSP00000251241,9606.ENSP00000258770,9606.ENSP00000260803,9606.ENSP00000263697,9606.ENSP00000265963,9606.ENSP00000269601,9606.ENSP00000272348,9606.ENSP00000273541,9606.ENSP00000274712,9606.ENSP00000282007,9606.ENSP00000292614,9606.ENSP00000293872,…	GPKOW,PQBP1,SF3A2,POLR2I,DDX39A,SNRNP27,SNRPB2,DHX40,TBRG4,DBR1,DNAJC8,GTF2H1,TXNL4A,SNRPG,ISY1,ZMAT2,ZC3H13,POLR2J,LUC7L,THOC7,KIAA1429,PCF11,LEO1,ARL6IP4,RBBP6,GCFC2,GEMIN4,HNRNPM,SRRM1,CSTF2T,YTHDC1,PRPF39,RBM38,WTAP,SCAF1,ADARB1,ZNF830,CHTOP,RNGTT,HNRNPR,HNRNPK,KIN,FASTKD5,SMN1,METTL14,ERCC2,HNRNPA3,TSEN34,SCAF8,CACTIN,HSF1,RBM4B,CLNS1A,CELF1,SFSWAP,LUC7L2,GTF2H3,RBM15B,SUGP2,RBM26
GO:0006950	response to stress	253	3267	0.16	3.28e-07	9606.ENSP00000008938,9606.ENSP00000161559,9606.ENSP00000175506,9606.ENSP00000205948,9606.ENSP00000206513,9606.ENSP00000216099,9606.ENSP00000216185,9606.ENSP00000217407,9606.ENSP00000218224,9606.ENSP00000219066,9606.ENSP00000221452,9606.ENSP00000221859,9606.ENSP00000221930,9606.ENSP00000222254,9606.ENSP00000223095,9606.ENSP00000225371,9606.ENSP00000225538,9606.ENSP00000227471,9606.ENSP00000228251,…	PGLYRP1,CEACAM1,ASNS,APOH,CEBPE,APOBEC3D,TXN2,LBP,PQBP1,NTHL1,RELB,POLR2I,TGFB1,PIK3R2,SERPINE1,EPX,P2RX1,UNC93B1,YBX3,OAS3,ASF1A,MSH2,HSPE1,AZU1,PRTN3,APOA1,DDX39A,C3,HSPB1,PTPN12,ZFYVE26,RRM2B,RRP8,IGJ,CHI3L1,LACRT,HUS1,IL36G,ORM1,HLA-F,TLR2,ABCC9,VWF,YY1,RCOR1,ITGA2B,LGALS3BP,SELP,GNLY,GUCY1B3,SLC30A9,F13A1,ANXA3,MGLL,FBXW11,PMS2,GET4,GTF2H1,ITIH4,EIF2B2,CDK2,AKAP8,LIMD1,ISY1,EIF2B5,C11orf73,P…
GO:0006955	immune response	141	1560	0.22	6.30e-07	9606.ENSP00000008938,9606.ENSP00000075120,9606.ENSP00000161559,9606.ENSP00000169298,9606.ENSP00000216099,9606.ENSP00000217407,9606.ENSP00000217971,9606.ENSP00000218224,9606.ENSP00000218516,9606.ENSP00000219022,9606.ENSP00000221452,9606.ENSP00000221515,9606.ENSP00000221930,9606.ENSP00000222120,9606.ENSP00000225371,9606.ENSP00000225538,9606.ENSP00000226218,9606.ENSP00000227266,9606.ENSP00000227471,…	PGLYRP1,SLC2A3,CEACAM1,ST6GAL1,APOBEC3D,LBP,PGRMC1,PQBP1,GLA,OLFM4,RELB,RETN,TGFB1,RAB3D,EPX,P2RX1,VTN,CTSC,UNC93B1,OAS3,MSH2,AZU1,PRTN3,MMP8,TTR,BTN3A3,C3,ACTR10,HGNC:9982,IGJ,CHI3L1,DSG1,DSC1,IL36G,ORM1,SIT1,HLA-F,TLR2,GGH,ADAM10,HEXB,COMMD9,GNLY,ANXA3,BST1,SLC15A4,SERPINB12,AKAP8,IQGAP2,SERPINB3,STOM,CCT8,TNFRSF13C,PF4,CAMP,ANPEP,RNASE3,TRAPPC1,CD14,TRIM56,GAA,F2,ATAD3B,CLU,POLR3C,SNCA,HLA-DQA…
GO:0070268	cornification	26	112	0.63	8.72e-07	9606.ENSP00000209718,9606.ENSP00000225899,9606.ENSP00000246662,9606.ENSP00000252242,9606.ENSP00000252250,9606.ENSP00000252252,9606.ENSP00000257192,9606.ENSP00000257198,9606.ENSP00000257901,9606.ENSP00000257974,9606.ENSP00000264474,9606.ENSP00000267119,9606.ENSP00000278742,9606.ENSP00000301656,9606.ENSP00000306261,9606.ENSP00000307014,9606.ENSP00000308452,9606.ENSP00000330101,9606.ENSP00000342710,…	KRT23,KRT32,KRT9,KRT5,KRT6C,KRT6B,DSG1,DSC1,KRT85,KRT82,CSTA,KRT71,ST14,KRT27,KRT78,KRT73,KRT17,KRT76,KRT77,LOR,FLG,KRT18,JUP,KRT80,CASP14,KRT86
GO:1901564	organonitrogen compound metabolic process	370	5281	0.11	1.43e-06	9606.ENSP00000008938,9606.ENSP00000161559,9606.ENSP00000169298,9606.ENSP00000175506,9606.ENSP00000205948,9606.ENSP00000206513,9606.ENSP00000210060,9606.ENSP00000216185,9606.ENSP00000216274,9606.ENSP00000217964,9606.ENSP00000218516,9606.ENSP00000219066,9606.ENSP00000219789,9606.ENSP00000220822,9606.ENSP00000221930,9606.ENSP00000222120,9606.ENSP00000223029,9606.ENSP00000225430,9606.ENSP00000225538,…	PGLYRP1,CEACAM1,ST6GAL1,ASNS,APOH,CEBPE,DHPS,TXN2,RIPK3,TBL1X,GLA,NTHL1,CDIPT,GDAP1,TGFB1,RAB3D,AIMP2,RPL19,P2RX1,SPI1,CTSC,PRKAB1,MSH2,APOB,IGFBP2,AZU1,PRTN3,LEPRE1,MMP8,APOA1,TTR,TBPL1,FAM98A,ALG5,SRGN,C3,PHPT1,PTPN12,PIAS1,DHX29,NDUFA2,NUMBL,EIF3G,VPS25,HRSP12,DPH2,LACRT,TBRG4,HUS1,TLR2,GGH,ADAM10,HAL,VWF,HEXB,BLMH,ATP5B,YY1,RCOR1,COQ9,RPL8,MAST3,UBE2R2,LCN1,USE1,GATB,HAT1,PDCL3,GUCY1B3,CSTA,U…
GO:0030162	regulation of proteolysis	80	742	0.3	2.69e-06	9606.ENSP00000223095,9606.ENSP00000225538,9606.ENSP00000226218,9606.ENSP00000227266,9606.ENSP00000233893,9606.ENSP00000245907,9606.ENSP00000249636,9606.ENSP00000254480,9606.ENSP00000254722,9606.ENSP00000255631,9606.ENSP00000261336,9606.ENSP00000263598,9606.ENSP00000263645,9606.ENSP00000264254,9606.ENSP00000264474,9606.ENSP00000265094,9606.ENSP00000266041,9606.ENSP00000267163,9606.ENSP00000269491,…	SERPINE1,P2RX1,VTN,CTSC,HSPE1,C3,PIAS1,SMARCC1,SERPINF1,HSPBP1,PZP,LCN1,CD81,PDCL3,CSTA,FBXW11,ITIH4,RB1,SERPINB12,ITIH1,SERPINB3,KLHL40,UBXN1,CLEC3B,FBXO22,COMMD1,F2,CST6,CLU,TLK2,ROCK2,A2M,GSK3B,FBLN1,HIP1,EBAG9,SNCA,RPS7,UBQLN2,ANP32B,FN1,WAC,ARIH2,ITIH2,CR2,C4BPA,SERPINC1,CTGF,PYHIN1,S100A9,MTM1,MMP9,GSN,C1QC,C1QA,ARIH1,TANK,PICALM,PROS1,CD59,RGN,SERPINB7,PSME4,TBC1D10A,AHSG,MAPK9,SENP1,C4A,A…
GO:0008380	RNA splicing	51	391	0.38	5.85e-06	9606.ENSP00000156109,9606.ENSP00000218224,9606.ENSP00000221494,9606.ENSP00000221859,9606.ENSP00000242776,9606.ENSP00000244227,9606.ENSP00000246071,9606.ENSP00000251241,9606.ENSP00000260803,9606.ENSP00000262715,9606.ENSP00000263697,9606.ENSP00000269601,9606.ENSP00000272348,9606.ENSP00000273541,9606.ENSP00000274712,9606.ENSP00000282007,9606.ENSP00000288071,9606.ENSP00000292614,9606.ENSP00000293872,…	GPKOW,PQBP1,SF3A2,POLR2I,DDX39A,SNRNP27,SNRPB2,DHX40,DBR1,TEP1,DNAJC8,TXNL4A,SNRPG,ISY1,ZMAT2,ZC3H13,DDX19B,POLR2J,LUC7L,THOC7,KIAA1429,PCF11,ARL6IP4,GCFC2,GEMIN4,HNRNPM,SRRM1,CSTF2T,YTHDC1,PRPF39,RBM38,WTAP,SCAF1,ZNF830,HNRNPR,HNRNPK,SMN1,METTL14,HNRNPA3,TRPT1,ZNF638,TSEN34,SCAF8,CACTIN,RBM4B,CLNS1A,CELF1,SFSWAP,LUC7L2,RBM15B,SUGP2
GO:0080134	regulation of response to stress	118	1299	0.23	9.43e-06	9606.ENSP00000008938,9606.ENSP00000161559,9606.ENSP00000205948,9606.ENSP00000217407,9606.ENSP00000218224,9606.ENSP00000221452,9606.ENSP00000223095,9606.ENSP00000226218,9606.ENSP00000227471,9606.ENSP00000228251,9606.ENSP00000233242,9606.ENSP00000236850,9606.ENSP00000245907,9606.ENSP00000248553,9606.ENSP00000249636,9606.ENSP00000251535,9606.ENSP00000254722,9606.ENSP00000257700,9606.ENSP00000260010,…	PGLYRP1,CEACAM1,APOH,LBP,PQBP1,RELB,SERPINE1,VTN,UNC93B1,YBX3,APOB,APOA1,C3,HSPB1,PIAS1,ALOX12,SERPINF1,RINT1,TLR2,CD81,SELP,BST1,MGLL,HPX,RB1,CERS2,C11orf73,PAK1,SERPINB3,UBASH3B,UBXN1,ABCE1,ITGA2,HDAC3,ABR,CD14,F2,PLG,ZNF622,CLU,A2M,GSK3B,STK25,POLR3C,RTN4,PUM2,SNCA,MEF2C,PDPK1,UBQLN2,PLSCR1,FCAR,SCRIB,HLA-DRB1,FUT8,NSMCE1,CNOT7,CR2,C4BPA,C6orf211,SERPINC1,CTGF,USF1,SLAMF6,PYHIN1,S100A9,CTSS,NS…
GO:0051179	localization	361	5233	0.11	1.22e-05	9606.ENSP00000008938,9606.ENSP00000075120,9606.ENSP00000161559,9606.ENSP00000194214,9606.ENSP00000205948,9606.ENSP00000206513,9606.ENSP00000217407,9606.ENSP00000217971,9606.ENSP00000218104,9606.ENSP00000218516,9606.ENSP00000219022,9606.ENSP00000220822,9606.ENSP00000221515,9606.ENSP00000221930,9606.ENSP00000222120,9606.ENSP00000222254,9606.ENSP00000223095,9606.ENSP00000225371,9606.ENSP00000225430,…	PGLYRP1,SLC2A3,CEACAM1,HSPB11,APOH,CEBPE,LBP,PGRMC1,ABCD1,GLA,OLFM4,GDAP1,RETN,TGFB1,RAB3D,PIK3R2,SERPINE1,EPX,RPL19,P2RX1,VTN,CTSC,UNC93B1,APOB,AZU1,PRTN3,MMP8,APOA1,TTR,FAM98A,AFTPH,CCDC53,SRGN,DDX39A,C3,RTN2,MON1B,HSPB1,YWHAH,VPS25,ACTR10,IGJ,XPO4,CHI3L1,SORT1,DSG1,DSC1,CEP135,RINT1,LACRT,STX6,ORM1,TLR2,GGH,ADAM10,ABCC9,VWF,HEXB,SPG11,ATP5B,RAB27B,YY1,ITGA2B,RPL8,LGALS3BP,MAU2,COMMD9,LCN1,CD81…
GO:0032101	regulation of response to external stimulus	93	955	0.26	1.47e-05	9606.ENSP00000008938,9606.ENSP00000161559,9606.ENSP00000205948,9606.ENSP00000217407,9606.ENSP00000218224,9606.ENSP00000221452,9606.ENSP00000221930,9606.ENSP00000223095,9606.ENSP00000226218,9606.ENSP00000227471,9606.ENSP00000233242,9606.ENSP00000233997,9606.ENSP00000236850,9606.ENSP00000245907,9606.ENSP00000248553,9606.ENSP00000249636,9606.ENSP00000251535,9606.ENSP00000254722,9606.ENSP00000257867,…	PGLYRP1,CEACAM1,APOH,LBP,PQBP1,RELB,TGFB1,SERPINE1,VTN,UNC93B1,APOB,AZU1,APOA1,C3,HSPB1,PIAS1,ALOX12,SERPINF1,LACRT,TLR2,ADAM10,CD81,SELP,BST1,MGLL,HPX,RB1,CERS2,PAK1,UBASH3B,PF4,ABCE1,ITGA2,ABR,CD14,F2,PLG,CLU,A2M,METAP2,POLR3C,RTN4,PUM2,SNCA,THBS4,PDPK1,PLSCR1,SCRIB,HLA-DRB1,CNOT7,NENF,CR2,C4BPA,SERPINC1,USF1,SLAMF6,S100A7,S100A9,CTSS,MPP1,IRAK1,PRKG1,C1QC,C1QA,GPSM3,ANXA1,OPTN,CD9,TANK,CASP5,T…
GO:0046907	intracellular transport	123	1390	0.22	1.74e-05	9606.ENSP00000194214,9606.ENSP00000218104,9606.ENSP00000220822,9606.ENSP00000221930,9606.ENSP00000225430,9606.ENSP00000227266,9606.ENSP00000227471,9606.ENSP00000242776,9606.ENSP00000245923,9606.ENSP00000248553,9606.ENSP00000248975,9606.ENSP00000253794,9606.ENSP00000254286,9606.ENSP00000255305,9606.ENSP00000256637,9606.ENSP00000258301,9606.ENSP00000261866,9606.ENSP00000262030,9606.ENSP00000262094,…	HSPB11,ABCD1,GDAP1,TGFB1,RPL19,CTSC,UNC93B1,DDX39A,RTN2,HSPB1,YWHAH,VPS25,ACTR10,XPO4,SORT1,STX6,SPG11,ATP5B,RAB27B,RPL8,CHMP2B,LSG1,SNRPG,C11orf73,TRAPPC8,DDX19B,TRAPPC10,RNF126,ACOX1,THOC7,ABCE1,RPS23,NEMF,COG1,MFF,TRAPPC1,XPO6,CCDC132,FBXO22,F2,GLE1,RPL15,CLU,COG4,SPTBN5,CEP57,BLOC1S4,VPS37A,GEMIN4,TRAPPC12,SRRM1,TBC1D22A,HIP1,SNCA,RPS7,YTHDC1,RPLP1,ACOX3,RPS26,SPTBN1,TBC1D9B,BICD2,SCRIB,SYNE2…
GO:0010605	negative regulation of macromolecule metabolic process	199	2558	0.16	1.75e-05	9606.ENSP00000161559,9606.ENSP00000216133,9606.ENSP00000217964,9606.ENSP00000221452,9606.ENSP00000221930,9606.ENSP00000222254,9606.ENSP00000223095,9606.ENSP00000225430,9606.ENSP00000226218,9606.ENSP00000227163,9606.ENSP00000228251,9606.ENSP00000233146,9606.ENSP00000236040,9606.ENSP00000238647,9606.ENSP00000245907,9606.ENSP00000248553,9606.ENSP00000249636,9606.ENSP00000253794,9606.ENSP00000254480,…	CEACAM1,CBX7,TBL1X,RELB,TGFB1,PIK3R2,SERPINE1,RPL19,VTN,SPI1,YBX3,MSH2,LEPRE1,IRF2BPL,C3,HSPB1,PIAS1,VPS25,SMARCC1,RRP8,SERPINF1,HRSP12,HUS1,ZNF24,PZP,YY1,RCOR1,RPL8,LCN1,HAT1,PDCL3,CSTA,FBXW11,BTAF1,ITIH4,CDK2,RB1,SERPINB12,SMG9,ITIH1,LIMD1,PELO,TERF1,GPD1L,UBP1,SERPINB3,UBASH3B,GNAQ,KLHL40,UBXN1,PF4,SNIP1,SAP30,ABCE1,RPS23,SAP30L,HIF1AN,RUNX1,NFATC3,KMT2D,HDAC3,BPTF,F2,MEPCE,RPL15,CST6,RSF1,CC2…
GO:0016072	rRNA metabolic process	34	217	0.46	2.27e-05	9606.ENSP00000247003,9606.ENSP00000254605,9606.ENSP00000254803,9606.ENSP00000261015,9606.ENSP00000261637,9606.ENSP00000268802,9606.ENSP00000274311,9606.ENSP00000301364,9606.ENSP00000306080,9606.ENSP00000308332,9606.ENSP00000311135,9606.ENSP00000314029,9606.ENSP00000321449,9606.ENSP00000321706,9606.ENSP00000323288,9606.ENSP00000339095,9606.ENSP00000344393,9606.ENSP00000345917,9606.ENSP00000353246,…	DDX49,RRP8,UTP3,WDR12,UTP20,NOB1,PELO,TSR1,RNMTL1,UTP23,DHX37,SENP3,RRP7A,GEMIN4,RPUSD2,RPS7,FCF1,LYAR,MAK16,MDN1,NPM3,EXOSC1,WDR46,SPIN1,EXOSC9,DDX51,NGDN,FTSJ3,RPS24,RRP1,ERI1,POLR1B,RPL27,RPS15
GO:0050776	regulation of immune response	86	873	0.26	2.68e-05	9606.ENSP00000005587,9606.ENSP00000008938,9606.ENSP00000161559,9606.ENSP00000204566,9606.ENSP00000216274,9606.ENSP00000217407,9606.ENSP00000218224,9606.ENSP00000221452,9606.ENSP00000221930,9606.ENSP00000222254,9606.ENSP00000226218,9606.ENSP00000227471,9606.ENSP00000233146,9606.ENSP00000233242,9606.ENSP00000236850,9606.ENSP00000245907,9606.ENSP00000247665,9606.ENSP00000249636,9606.ENSP00000259951,…	SKAP2,PGLYRP1,CEACAM1,SPG21,RIPK3,LBP,PQBP1,RELB,TGFB1,PIK3R2,VTN,UNC93B1,MSH2,APOB,APOA1,C3,PHPT1,PIAS1,HLA-F,TLR2,CD81,HPX,EIF2B2,ITGB7,EIF2B5,PAK1,TNFRSF13C,ABCE1,RUNX1,NFATC3,ABR,CD14,F2,CLU,A2M,POLR3C,PUM2,HLA-DQA1,MEF2C,PDPK1,PLSCR1,FCAR,RBCK1,PIGR,SCRIB,ACTB,HLA-DRB1,CNOT7,CR2,C4BPA,SLAMF6,CD1C,S100A9,CTSS,IRAK1,RAPGEF1,C1QC,C1QA,ANXA1,LAIR1,LILRB2,TANK,PROS1,CD59,CARD11,POLR3D,FKBP1A,SOS1…
GO:0048519	negative regulation of biological process	342	4953	0.11	2.81e-05	9606.ENSP00000005587,9606.ENSP00000008938,9606.ENSP00000161559,9606.ENSP00000175506,9606.ENSP00000205948,9606.ENSP00000216099,9606.ENSP00000216133,9606.ENSP00000217407,9606.ENSP00000217964,9606.ENSP00000218516,9606.ENSP00000221452,9606.ENSP00000221515,9606.ENSP00000221930,9606.ENSP00000222254,9606.ENSP00000223029,9606.ENSP00000223095,9606.ENSP00000225371,9606.ENSP00000225430,9606.ENSP00000225525,…	SKAP2,PGLYRP1,CEACAM1,ASNS,APOH,APOBEC3D,CBX7,LBP,TBL1X,GLA,RELB,RETN,TGFB1,PIK3R2,AIMP2,SERPINE1,EPX,RPL19,TAX1BP3,VTN,SPI1,YBX3,OAS3,ARHGDIB,PRKAB1,ASF1A,MSH2,IGFBP2,AZU1,PRTN3,LEPRE1,APOA1,IRF2BPL,SRGN,C3,PHPT1,HSPB1,PTPN12,YWHAH,PIAS1,ALOX12,RRM2B,VPS25,SMARCC1,RRP8,RAP1GAP2,SERPINF1,HRSP12,SORT1,LACRT,TBRG4,HUS1,ORM1,TLR2,ADAM10,ZNF24,PZP,UTP20,ATP5B,YY1,RCOR1,RPL8,LCN1,POLR1A,TUBB4A,HAT1,PD…
GO:0060255	regulation of macromolecule metabolic process	406	6072	0.09	3.17e-05	9606.ENSP00000161559,9606.ENSP00000206513,9606.ENSP00000216133,9606.ENSP00000216274,9606.ENSP00000217407,9606.ENSP00000217964,9606.ENSP00000218224,9606.ENSP00000221452,9606.ENSP00000221859,9606.ENSP00000221930,9606.ENSP00000222254,9606.ENSP00000223029,9606.ENSP00000223095,9606.ENSP00000225430,9606.ENSP00000225538,9606.ENSP00000226218,9606.ENSP00000227163,9606.ENSP00000227266,9606.ENSP00000228251,…	CEACAM1,CEBPE,CBX7,RIPK3,LBP,TBL1X,PQBP1,RELB,POLR2I,TGFB1,PIK3R2,AIMP2,SERPINE1,RPL19,P2RX1,VTN,SPI1,CTSC,YBX3,OAS3,PRKAB1,ASF1A,DAZAP1,MSH2,APOB,HSPE1,AZU1,LEPRE1,APOA1,TBPL1,IRF2BPL,FAM98A,DDX39A,C3,HSPB1,YWHAH,PIAS1,ZC3H4,VPS25,HGNC:9982,SMARCC1,RRP8,SERPINF1,HRSP12,DPH2,CHI3L1,RFXAP,HSPBP1,SORT1,LACRT,MED4,TBRG4,HUS1,TLR2,ZNF24,PZP,HEXB,YY1,RCOR1,RPL8,COMMD9,LCN1,CD81,POLR1A,HAT1,PDCL3,SLC30…
GO:0030193	regulation of blood coagulation	19	77	0.66	3.31e-05	9606.ENSP00000161559,9606.ENSP00000205948,9606.ENSP00000223095,9606.ENSP00000226218,9606.ENSP00000251535,9606.ENSP00000263686,9606.ENSP00000284273,9606.ENSP00000308541,9606.ENSP00000308938,9606.ENSP00000356671,9606.ENSP00000357000,9606.ENSP00000357727,9606.ENSP00000363092,9606.ENSP00000371958,9606.ENSP00000377783,9606.ENSP00000384262,9606.ENSP00000399421,9606.ENSP00000408695,9606.ENSP00000415786	CEACAM1,APOH,SERPINE1,VTN,ALOX12,SELP,UBASH3B,F2,PLG,SERPINC1,USF1,S100A9,PRKG1,CD9,PROS1,HPSE,CD36,PRKCA,SERPINE2
GO:0009451	RNA modification	26	141	0.53	3.71e-05	9606.ENSP00000203001,9606.ENSP00000231198,9606.ENSP00000250237,9606.ENSP00000282007,9606.ENSP00000297591,9606.ENSP00000306080,9606.ENSP00000308546,9606.ENSP00000311977,9606.ENSP00000314441,9606.ENSP00000323288,9606.ENSP00000333934,9606.ENSP00000339532,9606.ENSP00000348722,9606.ENSP00000351141,9606.ENSP00000351644,9606.ENSP00000353920,9606.ENSP00000373474,9606.ENSP00000381266,9606.ENSP00000396673,…	TRMT6,THG1L,QTRT1,ZC3H13,KIAA1429,RNMTL1,MEPCE,DUS3L,METTL1,RPUSD2,TRMT11,THUMPD3,PUS7,WTAP,GTPBP3,ADARB1,METTL14,WDR4,FTSJ3,CBLL1,MTO1,ELP2,QTRTD1,NUDT16,RBM15B,DUS2
GO:0006364	rRNA processing	31	192	0.48	3.90e-05	9606.ENSP00000247003,9606.ENSP00000254605,9606.ENSP00000254803,9606.ENSP00000261015,9606.ENSP00000261637,9606.ENSP00000268802,9606.ENSP00000301364,9606.ENSP00000306080,9606.ENSP00000308332,9606.ENSP00000311135,9606.ENSP00000314029,9606.ENSP00000321449,9606.ENSP00000321706,9606.ENSP00000323288,9606.ENSP00000339095,9606.ENSP00000344393,9606.ENSP00000345917,9606.ENSP00000353246,9606.ENSP00000358400,…	DDX49,RRP8,UTP3,WDR12,UTP20,NOB1,TSR1,RNMTL1,UTP23,DHX37,SENP3,RRP7A,GEMIN4,RPUSD2,RPS7,FCF1,LYAR,MAK16,MDN1,NPM3,EXOSC1,WDR46,EXOSC9,DDX51,NGDN,FTSJ3,RPS24,RRP1,ERI1,RPL27,RPS15
GO:0044260	cellular macromolecule metabolic process	424	6413	0.09	4.50e-05	9606.ENSP00000161559,9606.ENSP00000169298,9606.ENSP00000203001,9606.ENSP00000206513,9606.ENSP00000210060,9606.ENSP00000216099,9606.ENSP00000216133,9606.ENSP00000216274,9606.ENSP00000217964,9606.ENSP00000218224,9606.ENSP00000219066,9606.ENSP00000221452,9606.ENSP00000221859,9606.ENSP00000221930,9606.ENSP00000222120,9606.ENSP00000223029,9606.ENSP00000225430,9606.ENSP00000227163,9606.ENSP00000227266,…	CEACAM1,ST6GAL1,TRMT6,CEBPE,DHPS,APOBEC3D,CBX7,RIPK3,TBL1X,PQBP1,NTHL1,RELB,POLR2I,TGFB1,RAB3D,AIMP2,RPL19,SPI1,CTSC,YBX3,PRKAB1,ASF1A,MSH2,APOB,IGFBP2,LEPRE1,APOA1,TTR,TBPL1,FAM98A,ALG5,C3,PHPT1,PTPN12,PIAS1,ZFYVE26,DHX29,RRM2B,EIF3G,GRWD1,VPS25,HGNC:9982,SMARCC1,RRP8,DPH2,ORC3,LACRT,MED4,TBRG4,HUS1,TLR2,ADAM10,ZNF24,HEXB,BLMH,MCM4,YY1,RCOR1,RPL8,TEP1,MAST3,UBE2R2,COMMD9,CD81,POLR1A,GATB,HAT1,MC…
GO:0019222	regulation of metabolic process	429	6516	0.09	5.72e-05	9606.ENSP00000161559,9606.ENSP00000206513,9606.ENSP00000216133,9606.ENSP00000216274,9606.ENSP00000217407,9606.ENSP00000217964,9606.ENSP00000218224,9606.ENSP00000218516,9606.ENSP00000221452,9606.ENSP00000221859,9606.ENSP00000221930,9606.ENSP00000222254,9606.ENSP00000223029,9606.ENSP00000223095,9606.ENSP00000225430,9606.ENSP00000225538,9606.ENSP00000226218,9606.ENSP00000227163,9606.ENSP00000227266,…	CEACAM1,CEBPE,CBX7,RIPK3,LBP,TBL1X,PQBP1,GLA,RELB,POLR2I,TGFB1,PIK3R2,AIMP2,SERPINE1,RPL19,P2RX1,VTN,SPI1,CTSC,YBX3,OAS3,PRKAB1,ASF1A,DAZAP1,MSH2,APOB,HSPE1,AZU1,LEPRE1,APOA1,TBPL1,IRF2BPL,FAM98A,DDX39A,C3,HSPB1,YWHAH,PIAS1,ZC3H4,VPS25,HGNC:9982,SMARCC1,RRP8,SERPINF1,IGJ,HRSP12,DPH2,CHI3L1,RFXAP,HSPBP1,SORT1,LACRT,MED4,TBRG4,HUS1,TLR2,ZNF24,PZP,HEXB,YY1,RCOR1,RPL8,COMMD9,LCN1,CD81,POLR1A,HAT1,PDC…
GO:0002682	regulation of immune system process	120	1391	0.2	6.90e-05	9606.ENSP00000005587,9606.ENSP00000008938,9606.ENSP00000161559,9606.ENSP00000204566,9606.ENSP00000210060,9606.ENSP00000216274,9606.ENSP00000217407,9606.ENSP00000218224,9606.ENSP00000221452,9606.ENSP00000221930,9606.ENSP00000222254,9606.ENSP00000223095,9606.ENSP00000226218,9606.ENSP00000227163,9606.ENSP00000227471,9606.ENSP00000233146,9606.ENSP00000233242,9606.ENSP00000233809,9606.ENSP00000236850,…	SKAP2,PGLYRP1,CEACAM1,SPG21,DHPS,RIPK3,LBP,PQBP1,RELB,TGFB1,PIK3R2,SERPINE1,VTN,SPI1,UNC93B1,MSH2,APOB,IGFBP2,APOA1,C3,PHPT1,PIAS1,ORM1,SIT1,HLA-F,TLR2,ADAM10,ITGA2B,CD81,SELP,BST1,HPX,EIF2B2,TAPBPL,ITGB7,RB1,EIF2B5,PAK1,MYL9,UBASH3B,TNFRSF13C,PF4,ABCE1,ITGA2,LEO1,RUNX1,NFATC3,KMT2D,ABR,CD14,F2,CLU,A2M,POLR3C,NME1,PUM2,SNCA,HLA-DQA1,THBS4,MEF2C,PDPK1,PLSCR1,FCAR,RBCK1,PUS7,PIGR,SCRIB,ACTB,HLA-DRB…
GO:0012501	programmed cell death	96	1042	0.23	7.34e-05	9606.ENSP00000209718,9606.ENSP00000216274,9606.ENSP00000221930,9606.ENSP00000223029,9606.ENSP00000225538,9606.ENSP00000225899,9606.ENSP00000227163,9606.ENSP00000227266,9606.ENSP00000233146,9606.ENSP00000242465,9606.ENSP00000246662,9606.ENSP00000252242,9606.ENSP00000252250,9606.ENSP00000252252,9606.ENSP00000254605,9606.ENSP00000255409,9606.ENSP00000256637,9606.ENSP00000257192,9606.ENSP00000257198,…	KRT23,RIPK3,TGFB1,AIMP2,P2RX1,KRT32,SPI1,CTSC,MSH2,SRGN,KRT9,KRT5,KRT6C,KRT6B,RRP8,CHI3L1,SORT1,DSG1,DSC1,KRT85,KRT82,TLR2,PDCL3,CSTA,KRT71,RB1,SPG7,GGCT,PAK1,ST14,CASP10,KRT27,MFF,CD14,KRT78,KRT73,KRT17,ZNF622,PPP2R1B,CASP2,LGALS7B,CLPTM1L,CLU,GSK3B,STK25,CUL1,KRT76,HIP1,EBAG9,RTN4,SNCA,BRAT1,NISCH,MEF2C,KRT77,PDPK1,PLSCR1,ANXA6,SCRIB,ADARB1,PEA15,S100A9,LOR,FLG,CASP7,SLK,GSN,RTN3,NUDT2,FOXO1,CH…
GO:0044271	cellular nitrogen compound biosynthetic process	254	3528	0.13	8.56e-05	9606.ENSP00000175506,9606.ENSP00000206513,9606.ENSP00000210060,9606.ENSP00000216133,9606.ENSP00000216410,9606.ENSP00000217964,9606.ENSP00000218224,9606.ENSP00000219066,9606.ENSP00000221452,9606.ENSP00000221859,9606.ENSP00000221930,9606.ENSP00000223029,9606.ENSP00000225430,9606.ENSP00000225538,9606.ENSP00000227163,9606.ENSP00000228251,9606.ENSP00000229595,9606.ENSP00000237264,9606.ENSP00000249636,…	ASNS,CEBPE,DHPS,CBX7,GNPNAT1,TBL1X,PQBP1,NTHL1,RELB,POLR2I,TGFB1,AIMP2,RPL19,P2RX1,SPI1,YBX3,ASF1A,TBPL1,PIAS1,DHX29,RRM2B,EIF3G,VPS25,HGNC:9982,SMARCC1,RRP8,MED4,ZNF24,ATP5B,YY1,RCOR1,RPL8,TEP1,COMMD9,POLR1A,GATB,PDCL3,GUCY1B3,SLC30A9,PAPSS1,GTF2H1,EIF2B2,RB1,AKAP8,CERS2,SNRPG,LIMD1,EIF2B5,PELO,GGCT,TERF1,HMBS,GUF1,UBP1,ELMSAN1,ATAD2,MRPL10,POLR2J,PDHA2,SAP30,ABCE1,RPS23,SAP30L,PCF11,HIF1AN,LEO1…
GO:0006412	translation	45	362	0.36	8.73e-05	9606.ENSP00000210060,9606.ENSP00000223029,9606.ENSP00000225430,9606.ENSP00000251636,9606.ENSP00000253108,9606.ENSP00000262584,9606.ENSP00000263985,9606.ENSP00000266126,9606.ENSP00000273783,9606.ENSP00000274311,9606.ENSP00000281543,9606.ENSP00000290208,9606.ENSP00000296577,9606.ENSP00000296674,9606.ENSP00000301457,9606.ENSP00000309175,9606.ENSP00000309334,9606.ENSP00000318158,9606.ENSP00000323065,…	DHPS,AIMP2,RPL19,DHX29,EIF3G,RPL8,GATB,EIF2B2,EIF2B5,PELO,GUF1,MRPL10,ABCE1,RPS23,NDUFA7,EIF1AD,RPL15,MRPS24,GADD45GIP1,RPS7,GSPT2,RPLP1,RPS26,MRPL9,PARS2,MRPS15,EIF1AX,MRPL2,RPS29,RPL31,EARS2,RPS24,EIF1,RWDD1,MRPS30,VARS2,POLG2,GTF2H3,AKT1,RPL28,RPL36,RPL27,RPS15,SARS2,RPS5
GO:0009892	negative regulation of metabolic process	206	2762	0.14	0.00014	9606.ENSP00000161559,9606.ENSP00000216133,9606.ENSP00000217964,9606.ENSP00000218516,9606.ENSP00000221452,9606.ENSP00000221930,9606.ENSP00000222254,9606.ENSP00000223095,9606.ENSP00000225430,9606.ENSP00000226218,9606.ENSP00000227163,9606.ENSP00000228251,9606.ENSP00000233146,9606.ENSP00000236040,9606.ENSP00000238647,9606.ENSP00000245907,9606.ENSP00000248553,9606.ENSP00000249636,9606.ENSP00000253794,…	CEACAM1,CBX7,TBL1X,GLA,RELB,TGFB1,PIK3R2,SERPINE1,RPL19,VTN,SPI1,YBX3,MSH2,LEPRE1,IRF2BPL,C3,HSPB1,PIAS1,VPS25,SMARCC1,RRP8,SERPINF1,HRSP12,HUS1,ZNF24,PZP,YY1,RCOR1,RPL8,LCN1,HAT1,PDCL3,CSTA,FBXW11,BTAF1,ITIH4,CDK2,RB1,SERPINB12,SMG9,ITIH1,LIMD1,PELO,TERF1,GPD1L,UBP1,SERPINB3,UBASH3B,GNAQ,KLHL40,UBXN1,PF4,SNIP1,SAP30,ABCE1,RPS23,SAP30L,HIF1AN,RUNX1,NFATC3,KMT2D,HDAC3,BPTF,F2,MEPCE,RPL15,CST6,RSF1…
GO:0019538	protein metabolic process	292	4194	0.11	0.00014	9606.ENSP00000161559,9606.ENSP00000169298,9606.ENSP00000205948,9606.ENSP00000206513,9606.ENSP00000210060,9606.ENSP00000216274,9606.ENSP00000217964,9606.ENSP00000221930,9606.ENSP00000222120,9606.ENSP00000223029,9606.ENSP00000225430,9606.ENSP00000227163,9606.ENSP00000227266,9606.ENSP00000229328,9606.ENSP00000233242,9606.ENSP00000233809,9606.ENSP00000233997,9606.ENSP00000234347,9606.ENSP00000236040,…	CEACAM1,ST6GAL1,APOH,CEBPE,DHPS,RIPK3,TBL1X,TGFB1,RAB3D,AIMP2,RPL19,SPI1,CTSC,PRKAB1,APOB,IGFBP2,AZU1,PRTN3,LEPRE1,MMP8,APOA1,TTR,FAM98A,ALG5,SRGN,C3,PHPT1,PTPN12,PIAS1,DHX29,NUMBL,EIF3G,VPS25,DPH2,LACRT,TBRG4,HUS1,TLR2,GGH,ADAM10,VWF,HEXB,BLMH,YY1,RCOR1,RPL8,MAST3,UBE2R2,LCN1,USE1,GATB,HAT1,CSTA,UFSP2,F13A1,FBXW11,GET4,GTF2H1,RNF141,HPX,EIF2B2,ALG10,CDK2,SPG7,FN3KRP,EIF2B5,PELO,PCYOX1L,PM20D2,CD…
GO:2000257	regulation of protein activation cascade	15	54	0.71	0.00014	9606.ENSP00000226218,9606.ENSP00000245907,9606.ENSP00000263645,9606.ENSP00000308541,9606.ENSP00000315130,9606.ENSP00000323929,9606.ENSP00000356024,9606.ENSP00000356037,9606.ENSP00000356671,9606.ENSP00000363770,9606.ENSP00000363773,9606.ENSP00000377783,9606.ENSP00000379191,9606.ENSP00000396688,9606.ENSP00000438615	VTN,C3,CD81,F2,CLU,A2M,CR2,C4BPA,SERPINC1,C1QC,C1QA,PROS1,CD59,C4A,C1R
GO:0051336	regulation of hydrolase activity	108	1238	0.21	0.00015	9606.ENSP00000205948,9606.ENSP00000216274,9606.ENSP00000222254,9606.ENSP00000223095,9606.ENSP00000225525,9606.ENSP00000225538,9606.ENSP00000226218,9606.ENSP00000227266,9606.ENSP00000228928,9606.ENSP00000228945,9606.ENSP00000233146,9606.ENSP00000233893,9606.ENSP00000234347,9606.ENSP00000236850,9606.ENSP00000245907,9606.ENSP00000254695,9606.ENSP00000254722,9606.ENSP00000256637,9606.ENSP00000261336,…	APOH,RIPK3,PIK3R2,SERPINE1,TAX1BP3,P2RX1,VTN,CTSC,OAS3,ARHGDIB,MSH2,HSPE1,PRTN3,APOA1,C3,RAP1GAP2,SERPINF1,SORT1,PZP,LCN1,CSTA,ITIH4,SERPINB12,ITIH1,IQGAP2,TERF1,SERPINB3,RHOC,RASA2,GNAQ,ARHGAP17,UBXN1,ABCE1,ITGA2,ALDH1A1,ABR,CST6,ROCK2,TRIP10,STXBP5,A2M,GSK3B,FBLN1,TBC1D22A,HIP1,EBAG9,SNCA,MEF2C,PDPK1,PLSCR1,ANP32B,FN1,TBC1D9B,SCRIB,SH3BP1,POT1,TPM1,ITIH2,EGLN1,SERPINC1,CTGF,ARHGAP30,F11R,CHTOP,…
GO:0008219	cell death	97	1080	0.22	0.00016	9606.ENSP00000209718,9606.ENSP00000216274,9606.ENSP00000221930,9606.ENSP00000223029,9606.ENSP00000225538,9606.ENSP00000225899,9606.ENSP00000227163,9606.ENSP00000227266,9606.ENSP00000233146,9606.ENSP00000242465,9606.ENSP00000246662,9606.ENSP00000252242,9606.ENSP00000252250,9606.ENSP00000252252,9606.ENSP00000254605,9606.ENSP00000255409,9606.ENSP00000256637,9606.ENSP00000257192,9606.ENSP00000257198,…	KRT23,RIPK3,TGFB1,AIMP2,P2RX1,KRT32,SPI1,CTSC,MSH2,SRGN,KRT9,KRT5,KRT6C,KRT6B,RRP8,CHI3L1,SORT1,DSG1,DSC1,KRT85,KRT82,TLR2,PDCL3,CSTA,KRT71,RB1,SPG7,GGCT,PAK1,ST14,CASP10,KRT27,MFF,CD14,KRT78,KRT73,KRT17,ZNF622,PPP2R1B,CASP2,LGALS7B,CLPTM1L,CLU,GSK3B,STK25,CUL1,KRT76,HIP1,EBAG9,RTN4,SNCA,BRAT1,NISCH,MEF2C,KRT77,PDPK1,PLSCR1,ANXA6,SCRIB,ADARB1,PEA15,S100A9,LOR,FLG,CASP7,SLK,GSN,RTN3,OPTN,NUDT2,FOX…
GO:0043043	peptide biosynthetic process	46	386	0.34	0.00017	9606.ENSP00000210060,9606.ENSP00000223029,9606.ENSP00000225430,9606.ENSP00000251636,9606.ENSP00000253108,9606.ENSP00000262584,9606.ENSP00000263985,9606.ENSP00000266126,9606.ENSP00000273783,9606.ENSP00000274311,9606.ENSP00000275428,9606.ENSP00000281543,9606.ENSP00000290208,9606.ENSP00000296577,9606.ENSP00000296674,9606.ENSP00000301457,9606.ENSP00000309175,9606.ENSP00000309334,9606.ENSP00000318158,…	DHPS,AIMP2,RPL19,DHX29,EIF3G,RPL8,GATB,EIF2B2,EIF2B5,PELO,GGCT,GUF1,MRPL10,ABCE1,RPS23,NDUFA7,EIF1AD,RPL15,MRPS24,GADD45GIP1,RPS7,GSPT2,RPLP1,RPS26,MRPL9,PARS2,MRPS15,EIF1AX,MRPL2,RPS29,RPL31,EARS2,RPS24,EIF1,RWDD1,MRPS30,VARS2,POLG2,GTF2H3,AKT1,RPL28,RPL36,RPL27,RPS15,SARS2,RPS5
GO:0051276	chromosome organization	91	999	0.23	0.00020	9606.ENSP00000216133,9606.ENSP00000217964,9606.ENSP00000227163,9606.ENSP00000229595,9606.ENSP00000233146,9606.ENSP00000253237,9606.ENSP00000254480,9606.ENSP00000254605,9606.ENSP00000254803,9606.ENSP00000261441,9606.ENSP00000262105,9606.ENSP00000262238,9606.ENSP00000262241,9606.ENSP00000262715,9606.ENSP00000262815,9606.ENSP00000263780,9606.ENSP00000264108,9606.ENSP00000264156,9606.ENSP00000266970,…	CBX7,TBL1X,SPI1,ASF1A,MSH2,GRWD1,SMARCC1,RRP8,UTP3,RSBN1,MCM4,YY1,RCOR1,TEP1,MAU2,CHMP2B,HAT1,MCM6,CDK2,RB1,AKAP8,PELO,TERF1,ATAD2,LRWD1,WDR82,SAP30,SAP30L,LEO1,CENPV,KMT2D,HDAC3,BPTF,MCM7,C10orf2,RSF1,PDS5B,WHSC1L1,TLK2,SUZ12,CEP57,ING3,IKZF1,H1FNT,ARID1B,ANP32B,SETDB2,WAC,ARID4A,POT1,DNMT1,MCMBP,BAZ1A,ZNF830,CHAMP1,INO80,NUCKS1,RNF2,CRTC2,TAF5,CETN2,HMGB3,SMARCA1,UBE2A,NCOA3,DMAP1,RPA2,PHF1,SPI…
GO:0043603	cellular amide metabolic process	72	732	0.26	0.00021	9606.ENSP00000175506,9606.ENSP00000210060,9606.ENSP00000218516,9606.ENSP00000220822,9606.ENSP00000223029,9606.ENSP00000225430,9606.ENSP00000225538,9606.ENSP00000251636,9606.ENSP00000253108,9606.ENSP00000260118,9606.ENSP00000261208,9606.ENSP00000261416,9606.ENSP00000262584,9606.ENSP00000263985,9606.ENSP00000266126,9606.ENSP00000271688,9606.ENSP00000273783,9606.ENSP00000274311,9606.ENSP00000275428,…	ASNS,DHPS,GLA,GDAP1,AIMP2,RPL19,P2RX1,DHX29,EIF3G,GGH,HAL,HEXB,RPL8,GATB,EIF2B2,CERS2,EIF2B5,PELO,GGCT,GUF1,MRPL10,PDHA2,ABCE1,RPS23,ANPEP,NDUFA7,EIF1AD,RPL15,PANK2,CLU,MRPS24,GADD45GIP1,ORMDL1,RPS7,GSPT2,RPLP1,RPS26,MRPL9,GSTM4,ELOVL5,PARS2,MRPS15,MTHFR,ACOT7,EIF1AX,ASAH1,PTPLB,MRPL2,RPS29,RPL31,EARS2,BTD,RPS24,EIF1,RWDD1,ACSL1,MRPS30,DBI,VARS2,POLG2,MVK,GTF2H3,AKT1,RPL28,RPL36,RPL27,RPS15,SARS2…
GO:0051641	cellular localization	168	2180	0.16	0.00024	9606.ENSP00000194214,9606.ENSP00000218104,9606.ENSP00000220822,9606.ENSP00000221930,9606.ENSP00000225430,9606.ENSP00000227266,9606.ENSP00000227471,9606.ENSP00000238823,9606.ENSP00000242465,9606.ENSP00000242776,9606.ENSP00000245923,9606.ENSP00000248553,9606.ENSP00000248975,9606.ENSP00000253794,9606.ENSP00000254286,9606.ENSP00000255305,9606.ENSP00000256637,9606.ENSP00000257287,9606.ENSP00000257867,…	HSPB11,ABCD1,GDAP1,TGFB1,RPL19,CTSC,UNC93B1,FAM98A,SRGN,DDX39A,RTN2,HSPB1,YWHAH,VPS25,ACTR10,XPO4,SORT1,CEP135,LACRT,STX6,SPG11,ATP5B,RAB27B,RPL8,MAU2,CD81,CHMP2B,TUBB4A,LSG1,GET4,ITGB7,RB1,SNRPG,TERF1,LIN7C,C11orf73,TRAPPC8,DDX19B,TRAPPC10,RNF126,DBN1,LRWD1,ACOX1,ALB,THOC7,SLMAP,ABCE1,RPS23,NEMF,COG1,MFF,TRAPPC1,XPO6,GAA,CCDC132,FBXO22,F2,GLE1,RPL15,CLU,COG4,SPTBN5,CEP57,ROCK2,BLOC1S4,VPS37A,GEM…
GO:0072376	protein activation cascade	17	74	0.63	0.00024	9606.ENSP00000205948,9606.ENSP00000245907,9606.ENSP00000261405,9606.ENSP00000264870,9606.ENSP00000303942,9606.ENSP00000308541,9606.ENSP00000315130,9606.ENSP00000323929,9606.ENSP00000331544,9606.ENSP00000356024,9606.ENSP00000356037,9606.ENSP00000363770,9606.ENSP00000363773,9606.ENSP00000383382,9606.ENSP00000383931,9606.ENSP00000396688,9606.ENSP00000438615	APOH,C3,VWF,F13A1,GP9,F2,CLU,A2M,FBLN1,CR2,C4BPA,C1QC,C1QA,GP1BB,GP5,C4A,C1R
GO:0043604	amide biosynthetic process	54	495	0.31	0.00025	9606.ENSP00000175506,9606.ENSP00000210060,9606.ENSP00000223029,9606.ENSP00000225430,9606.ENSP00000225538,9606.ENSP00000251636,9606.ENSP00000253108,9606.ENSP00000262584,9606.ENSP00000263985,9606.ENSP00000266126,9606.ENSP00000271688,9606.ENSP00000273783,9606.ENSP00000274311,9606.ENSP00000275428,9606.ENSP00000281543,9606.ENSP00000290208,9606.ENSP00000295266,9606.ENSP00000296577,9606.ENSP00000296674,…	ASNS,DHPS,AIMP2,RPL19,P2RX1,DHX29,EIF3G,RPL8,GATB,EIF2B2,CERS2,EIF2B5,PELO,GGCT,GUF1,MRPL10,PDHA2,ABCE1,RPS23,NDUFA7,EIF1AD,RPL15,MRPS24,GADD45GIP1,RPS7,GSPT2,RPLP1,RPS26,MRPL9,ELOVL5,PARS2,MRPS15,EIF1AX,PTPLB,MRPL2,RPS29,RPL31,EARS2,RPS24,EIF1,RWDD1,ACSL1,MRPS30,VARS2,POLG2,GTF2H3,AKT1,RPL28,RPL36,RPL27,RPS15,SARS2,RPS5,ELOVL1
GO:0022607	cellular component assembly	178	2343	0.15	0.00026	9606.ENSP00000005587,9606.ENSP00000194214,9606.ENSP00000210060,9606.ENSP00000216274,9606.ENSP00000219022,9606.ENSP00000221494,9606.ENSP00000221930,9606.ENSP00000223029,9606.ENSP00000225538,9606.ENSP00000226218,9606.ENSP00000227266,9606.ENSP00000229328,9606.ENSP00000229595,9606.ENSP00000231198,9606.ENSP00000233242,9606.ENSP00000236850,9606.ENSP00000237264,9606.ENSP00000248846,9606.ENSP00000249636,…	SKAP2,HSPB11,DHPS,RIPK3,OLFM4,SF3A2,TGFB1,AIMP2,P2RX1,VTN,CTSC,PRKAB1,ASF1A,THG1L,APOB,APOA1,TBPL1,TUBGCP6,PIAS1,NDUFA2,KRT5,GRWD1,VPS25,NIP7,DSG1,CEP135,ORC3,TLR2,VWF,SPG11,POF1B,CHMP2B,TUBB4A,HAT1,SLAIN2,GTF2H1,CDK2,TXNL4A,SNRPG,LIMD1,ISY1,NDUFB11,TERF1,NUBPL,TRAPPC8,RHOC,STOM,CCT8,ACTC1,TRAPPC10,LUC7L,ITGB5,ITGA2,RPS23,HEATR2,LEO1,CENPV,KMT2D,NDUFA7,MFF,TRAPPC1,HDAC3,TBCA,C10orf2,ISCU,RSF1,CLU…
GO:0052547	regulation of peptidase activity	48	420	0.33	0.00028	9606.ENSP00000223095,9606.ENSP00000225538,9606.ENSP00000226218,9606.ENSP00000227266,9606.ENSP00000233893,9606.ENSP00000245907,9606.ENSP00000254722,9606.ENSP00000261336,9606.ENSP00000263598,9606.ENSP00000264474,9606.ENSP00000266041,9606.ENSP00000269491,9606.ENSP00000273283,9606.ENSP00000283752,9606.ENSP00000294119,9606.ENSP00000311313,9606.ENSP00000317985,9606.ENSP00000323929,9606.ENSP00000331544,…	SERPINE1,P2RX1,VTN,CTSC,HSPE1,C3,SERPINF1,PZP,LCN1,CSTA,ITIH4,SERPINB12,ITIH1,SERPINB3,UBXN1,CST6,ROCK2,A2M,FBLN1,HIP1,EBAG9,SNCA,ANP32B,FN1,ITIH2,SERPINC1,CTGF,S100A9,MMP9,GSN,TANK,PICALM,PROS1,SERPINB7,PSME4,TBC1D10A,AHSG,SENP1,C4A,ARRB1,ITIH3,SERPINE2,SERPINA1,FAM162A,HSF1,AACT,AKT1,NLRP1
GO:0042060	wound healing	51	461	0.31	0.00032	9606.ENSP00000161559,9606.ENSP00000205948,9606.ENSP00000221930,9606.ENSP00000225538,9606.ENSP00000234347,9606.ENSP00000248594,9606.ENSP00000257867,9606.ENSP00000261405,9606.ENSP00000262241,9606.ENSP00000262407,9606.ENSP00000264870,9606.ENSP00000278568,9606.ENSP00000284273,9606.ENSP00000285735,9606.ENSP00000286548,9606.ENSP00000296029,9606.ENSP00000296585,9606.ENSP00000303942,9606.ENSP00000308541,…	CEACAM1,APOH,TGFB1,P2RX1,PRTN3,PTPN12,LACRT,VWF,RCOR1,ITGA2B,F13A1,PAK1,UBASH3B,RHOC,GNAQ,PF4,ITGA2,GP9,F2,PLG,BLOC1S4,A2M,ENO3,FBLN1,TRPC6,PDPK1,PLSCR1,FN1,SCRIB,TPM1,MACF1,SERPINC1,F5,ENTPD1,GSN,ANXA1,POSTN,HBD,CD9,PROS1,CD59,GP1BB,GP5,HPSE,CD36,PRKCA,ARRB1,SERPINE2,SERPINA1,CD177,EPPK1
GO:0031347	regulation of defense response	67	676	0.26	0.00034	9606.ENSP00000008938,9606.ENSP00000161559,9606.ENSP00000217407,9606.ENSP00000218224,9606.ENSP00000221452,9606.ENSP00000223095,9606.ENSP00000226218,9606.ENSP00000227471,9606.ENSP00000233242,9606.ENSP00000236850,9606.ENSP00000245907,9606.ENSP00000249636,9606.ENSP00000254722,9606.ENSP00000260010,9606.ENSP00000263645,9606.ENSP00000265016,9606.ENSP00000265052,9606.ENSP00000265983,9606.ENSP00000267163,…	PGLYRP1,CEACAM1,LBP,PQBP1,RELB,SERPINE1,VTN,UNC93B1,APOB,APOA1,C3,PIAS1,SERPINF1,TLR2,CD81,BST1,MGLL,HPX,RB1,PAK1,ABCE1,ITGA2,ABR,CD14,F2,CLU,A2M,POLR3C,PUM2,SNCA,MEF2C,PDPK1,PLSCR1,SCRIB,HLA-DRB1,CNOT7,CR2,C4BPA,SLAMF6,S100A9,CTSS,IRAK1,C1QC,C1QA,GPSM3,ANXA1,OPTN,TANK,CASP5,TBC1D23,PROS1,CD59,CARD11,POLR3D,CASP4,PUM1,AHSG,C4A,HLA-B,CD36,CACTIN,C1R,MVK,SARM1,MAP2K6,NLRP1,ITCH
GO:0032259	methylation	37	288	0.38	0.00034	9606.ENSP00000203001,9606.ENSP00000222120,9606.ENSP00000238823,9606.ENSP00000254605,9606.ENSP00000282007,9606.ENSP00000288532,9606.ENSP00000296490,9606.ENSP00000297591,9606.ENSP00000301067,9606.ENSP00000306080,9606.ENSP00000308546,9606.ENSP00000312304,9606.ENSP00000313983,9606.ENSP00000314441,9606.ENSP00000316578,9606.ENSP00000319531,9606.ENSP00000333934,9606.ENSP00000339532,9606.ENSP00000346175,…	TRMT6,RAB3D,FAM98A,RRP8,ZC3H13,COQ5,WDR82,KIAA1429,KMT2D,RNMTL1,MEPCE,TPMT,WHSC1L1,METTL1,SUZ12,GCSH,TRMT11,THUMPD3,SETDB2,ARID4A,WTAP,DNMT1,GATAD2A,C9orf114,C6orf211,DMAP1,ASMTL,METTL14,WDR4,MECP2,FTSJ3,CBLL1,MTO1,METTL21A,EHMT1,RBM15B,NTMT1
GO:0030449	regulation of complement activation	14	52	0.7	0.00035	9606.ENSP00000226218,9606.ENSP00000245907,9606.ENSP00000263645,9606.ENSP00000308541,9606.ENSP00000315130,9606.ENSP00000323929,9606.ENSP00000356024,9606.ENSP00000356037,9606.ENSP00000363770,9606.ENSP00000363773,9606.ENSP00000377783,9606.ENSP00000379191,9606.ENSP00000396688,9606.ENSP00000438615	VTN,C3,CD81,F2,CLU,A2M,CR2,C4BPA,C1QC,C1QA,PROS1,CD59,C4A,C1R
GO:0016073	snRNA metabolic process	18	88	0.58	0.00047	9606.ENSP00000221859,9606.ENSP00000292614,9606.ENSP00000308546,9606.ENSP00000310260,9606.ENSP00000327889,9606.ENSP00000348168,9606.ENSP00000358854,9606.ENSP00000361162,9606.ENSP00000368984,9606.ENSP00000379847,9606.ENSP00000381064,9606.ENSP00000385722,9606.ENSP00000399982,9606.ENSP00000408429,9606.ENSP00000414237,9606.ENSP00000429065,9606.ENSP00000430338,9606.ENSP00000431603	POLR2I,POLR2J,MEPCE,INTS6,INTS5,GTF2E2,TAF5,TOE1,EXOSC9,ZNF143,INTS10,INTS1,TAF6,VWA9,INTS2,INTS9,INTS8,POU2F2
GO:0015031	protein transport	115	1391	0.19	0.00059	9606.ENSP00000194214,9606.ENSP00000220822,9606.ENSP00000221930,9606.ENSP00000222120,9606.ENSP00000222254,9606.ENSP00000225430,9606.ENSP00000227471,9606.ENSP00000233242,9606.ENSP00000238855,9606.ENSP00000240079,9606.ENSP00000242776,9606.ENSP00000245923,9606.ENSP00000248553,9606.ENSP00000248975,9606.ENSP00000253794,9606.ENSP00000255305,9606.ENSP00000255409,9606.ENSP00000257700,9606.ENSP00000258301,…	HSPB11,GDAP1,TGFB1,RAB3D,PIK3R2,RPL19,UNC93B1,APOB,AFTPH,CCDC53,DDX39A,RTN2,HSPB1,YWHAH,VPS25,XPO4,CHI3L1,RINT1,STX6,TLR2,RPL8,CHMP2B,USE1,LSG1,SLC15A4,AKAP8,LIN7C,C11orf73,RAB3C,DDX19B,ACOX1,THOC7,ABCE1,RPS23,COG1,MFF,XPO6,CCDC132,COMMD1,GLE1,RPL15,CLU,COG4,CEP57,VPS37A,STXBP5,SRRM1,TBC1D22A,HIP1,RPS7,YTHDC1,UNC119B,RPLP1,ACOX3,RPS26,SPTBN1,TBC1D9B,BICD2,SCRIB,MACF1,EXOC8,GNPAT,STX11,CHTOP,SEC63…
GO:0098781	ncRNA transcription	18	90	0.57	0.00060	9606.ENSP00000221859,9606.ENSP00000292614,9606.ENSP00000310260,9606.ENSP00000327889,9606.ENSP00000348168,9606.ENSP00000358854,9606.ENSP00000359128,9606.ENSP00000365019,9606.ENSP00000379847,9606.ENSP00000381064,9606.ENSP00000385722,9606.ENSP00000399982,9606.ENSP00000408429,9606.ENSP00000414237,9606.ENSP00000429065,9606.ENSP00000430338,9606.ENSP00000431603,9606.ENSP00000444136	POLR2I,POLR2J,INTS6,INTS5,GTF2E2,TAF5,NPM3,SPIN1,ZNF143,INTS10,INTS1,TAF6,VWA9,INTS2,INTS9,INTS8,POU2F2,POLR1B
GO:0044403	symbiont process	64	650	0.26	0.00063	9606.ENSP00000008938,9606.ENSP00000221930,9606.ENSP00000227520,9606.ENSP00000233997,9606.ENSP00000248248,9606.ENSP00000253108,9606.ENSP00000262241,9606.ENSP00000263645,9606.ENSP00000263780,9606.ENSP00000264254,9606.ENSP00000265983,9606.ENSP00000267082,9606.ENSP00000267163,9606.ENSP00000283629,9606.ENSP00000283752,9606.ENSP00000286713,9606.ENSP00000295897,9606.ENSP00000295899,9606.ENSP00000296029,…	PGLYRP1,TGFB1,CCDC86,AZU1,MON1B,EIF3G,RCOR1,CD81,CHMP2B,PDCL3,HPX,ITGB7,RB1,UBP1,SERPINB3,STOM,ALB,THOC7,PF4,ITGB5,CAMP,ABCE1,ITGA2,ANPEP,F2,PLG,ROCK2,VPS37A,GADD45GIP1,CUL1,FBLN1,FN1,RBCK1,SCRIB,HLA-DRB1,CR2,NUCKS1,USF1,F11R,CRTC2,RNGTT,TAF5,IRAK1,GBF1,RCC1,HNRNPK,VPS28,RTN3,KIN,EXOC1,KRT18,ERCC2,TANK,DYNC1I2,SMARCA4,HLA-B,CBLL1,SHC1,NUP37,B2M,RBM15B,NLRP1,ITCH,LIG4
GO:0045861	negative regulation of proteolysis	41	349	0.34	0.00070	9606.ENSP00000223095,9606.ENSP00000226218,9606.ENSP00000245907,9606.ENSP00000254480,9606.ENSP00000254722,9606.ENSP00000261336,9606.ENSP00000263598,9606.ENSP00000264254,9606.ENSP00000264474,9606.ENSP00000266041,9606.ENSP00000269491,9606.ENSP00000273283,9606.ENSP00000283752,9606.ENSP00000287777,9606.ENSP00000294119,9606.ENSP00000308541,9606.ENSP00000311313,9606.ENSP00000316512,9606.ENSP00000323929,…	SERPINE1,VTN,C3,SMARCC1,SERPINF1,PZP,LCN1,PDCL3,CSTA,ITIH4,SERPINB12,ITIH1,SERPINB3,KLHL40,UBXN1,F2,CST6,TLK2,A2M,SNCA,RPS7,WAC,ITIH2,C4BPA,SERPINC1,MTM1,MMP9,PICALM,PROS1,CD59,SERPINB7,AHSG,SENP1,C4A,ARRB1,ITIH3,SERPINE2,SERPINA1,AACT,UBE2J1,AKT1
GO:0043414	macromolecule methylation	31	229	0.4	0.00071	9606.ENSP00000203001,9606.ENSP00000222120,9606.ENSP00000238823,9606.ENSP00000282007,9606.ENSP00000296490,9606.ENSP00000297591,9606.ENSP00000301067,9606.ENSP00000306080,9606.ENSP00000308546,9606.ENSP00000313983,9606.ENSP00000314441,9606.ENSP00000316578,9606.ENSP00000333934,9606.ENSP00000339532,9606.ENSP00000346175,9606.ENSP00000347602,9606.ENSP00000351141,9606.ENSP00000352516,9606.ENSP00000353463,…	TRMT6,RAB3D,FAM98A,ZC3H13,WDR82,KIAA1429,KMT2D,RNMTL1,MEPCE,WHSC1L1,METTL1,SUZ12,TRMT11,THUMPD3,SETDB2,ARID4A,WTAP,DNMT1,GATAD2A,C6orf211,DMAP1,METTL14,WDR4,MECP2,FTSJ3,CBLL1,MTO1,METTL21A,EHMT1,RBM15B,NTMT1
GO:0051246	regulation of protein metabolic process	195	2668	0.13	0.00073	9606.ENSP00000161559,9606.ENSP00000216274,9606.ENSP00000217407,9606.ENSP00000221930,9606.ENSP00000222254,9606.ENSP00000223029,9606.ENSP00000223095,9606.ENSP00000225538,9606.ENSP00000226218,9606.ENSP00000227163,9606.ENSP00000227266,9606.ENSP00000228251,9606.ENSP00000233893,9606.ENSP00000233997,9606.ENSP00000236040,9606.ENSP00000236850,9606.ENSP00000245907,9606.ENSP00000248553,9606.ENSP00000249636,…	CEACAM1,RIPK3,LBP,TGFB1,PIK3R2,AIMP2,SERPINE1,P2RX1,VTN,SPI1,CTSC,YBX3,HSPE1,AZU1,LEPRE1,APOA1,C3,HSPB1,PIAS1,VPS25,SMARCC1,SERPINF1,HRSP12,DPH2,CHI3L1,HSPBP1,LACRT,HUS1,PZP,LCN1,CD81,PDCL3,CSTA,BST1,FBXW11,GTF2H1,HPX,ITIH4,EIF2B2,RB1,SERPINB12,AKAP8,ITIH1,EIF2B5,PM20D2,PAK1,GPD1L,SERPINB3,UBASH3B,GNAQ,KLHL40,TNFRSF13C,UBXN1,CLEC3B,ITGA2,HDAC3,FBXO22,COMMD1,KRT17,F2,GLE1,ZNF622,CST6,CLU,TLK2,ROCK…
GO:0015833	peptide transport	116	1416	0.18	0.00074	9606.ENSP00000194214,9606.ENSP00000220822,9606.ENSP00000221930,9606.ENSP00000222120,9606.ENSP00000222254,9606.ENSP00000225430,9606.ENSP00000227471,9606.ENSP00000233242,9606.ENSP00000238855,9606.ENSP00000240079,9606.ENSP00000242776,9606.ENSP00000245923,9606.ENSP00000248553,9606.ENSP00000248975,9606.ENSP00000253794,9606.ENSP00000255305,9606.ENSP00000255409,9606.ENSP00000257700,9606.ENSP00000258301,…	HSPB11,GDAP1,TGFB1,RAB3D,PIK3R2,RPL19,UNC93B1,APOB,AFTPH,CCDC53,DDX39A,RTN2,HSPB1,YWHAH,VPS25,XPO4,CHI3L1,RINT1,STX6,TLR2,RPL8,CHMP2B,USE1,LSG1,SLC15A4,AKAP8,CDK16,LIN7C,C11orf73,RAB3C,DDX19B,ACOX1,THOC7,ABCE1,RPS23,COG1,MFF,XPO6,CCDC132,COMMD1,GLE1,RPL15,CLU,COG4,CEP57,VPS37A,STXBP5,SRRM1,TBC1D22A,HIP1,RPS7,YTHDC1,UNC119B,RPLP1,ACOX3,RPS26,SPTBN1,TBC1D9B,BICD2,SCRIB,MACF1,EXOC8,GNPAT,STX11,CHTOP…
GO:0006325	chromatin organization	66	683	0.25	0.00075	9606.ENSP00000216133,9606.ENSP00000217964,9606.ENSP00000227163,9606.ENSP00000229595,9606.ENSP00000253237,9606.ENSP00000254480,9606.ENSP00000254605,9606.ENSP00000254803,9606.ENSP00000261441,9606.ENSP00000262241,9606.ENSP00000264108,9606.ENSP00000266970,9606.ENSP00000267163,9606.ENSP00000287394,9606.ENSP00000292616,9606.ENSP00000296490,9606.ENSP00000296504,9606.ENSP00000297109,9606.ENSP00000299601,…	CBX7,TBL1X,SPI1,ASF1A,GRWD1,SMARCC1,RRP8,UTP3,RSBN1,RCOR1,HAT1,CDK2,RB1,ATAD2,LRWD1,WDR82,SAP30,SAP30L,LEO1,CENPV,KMT2D,HDAC3,BPTF,RSF1,WHSC1L1,TLK2,SUZ12,ING3,IKZF1,H1FNT,ARID1B,ANP32B,SETDB2,WAC,ARID4A,DNMT1,BAZ1A,INO80,NUCKS1,RNF2,CRTC2,TAF5,SMARCA1,UBE2A,NCOA3,DMAP1,PHF1,SPIN1,MTHFR,UIMC1,DNAJC2,USP3,HMGN1,HMG20A,BANP,BRD2,MIER1,PSME4,MECP2,SMARCA4,BRMS1,PRKCA,EHMT1,ZMYND8,ENY2,NTMT1
GO:0006413	translational initiation	23	142	0.48	0.00076	9606.ENSP00000225430,9606.ENSP00000251636,9606.ENSP00000253108,9606.ENSP00000262584,9606.ENSP00000266126,9606.ENSP00000273783,9606.ENSP00000296577,9606.ENSP00000296674,9606.ENSP00000309175,9606.ENSP00000309334,9606.ENSP00000339095,9606.ENSP00000346037,9606.ENSP00000348849,9606.ENSP00000368927,9606.ENSP00000379339,9606.ENSP00000386717,9606.ENSP00000414321,9606.ENSP00000419449,9606.ENSP00000452909,…	RPL19,DHX29,EIF3G,RPL8,EIF2B2,EIF2B5,ABCE1,RPS23,EIF1AD,RPL15,RPS7,RPLP1,RPS26,EIF1AX,RPS29,RPL31,RPS24,EIF1,RPL28,RPL36,RPL27,RPS15,RPS5
GO:0032269	negative regulation of cellular protein metabolic process	89	1014	0.21	0.00078	9606.ENSP00000161559,9606.ENSP00000221930,9606.ENSP00000222254,9606.ENSP00000223095,9606.ENSP00000226218,9606.ENSP00000227163,9606.ENSP00000236040,9606.ENSP00000245907,9606.ENSP00000248553,9606.ENSP00000253794,9606.ENSP00000254480,9606.ENSP00000254722,9606.ENSP00000254878,9606.ENSP00000261336,9606.ENSP00000263598,9606.ENSP00000264254,9606.ENSP00000264474,9606.ENSP00000266041,9606.ENSP00000267163,…	CEACAM1,TGFB1,PIK3R2,SERPINE1,VTN,SPI1,LEPRE1,C3,HSPB1,VPS25,SMARCC1,SERPINF1,HRSP12,PZP,LCN1,PDCL3,CSTA,ITIH4,RB1,SERPINB12,ITIH1,GPD1L,SERPINB3,UBASH3B,GNAQ,KLHL40,UBXN1,HDAC3,F2,CST6,TLK2,ROCK2,A2M,GSK3B,FBLN1,SNCA,GNL3L,RPS7,SMAD4,PDPK1,WAC,PUS7,CNOT3,ITIH2,DNMT1,ADARB1,C4BPA,SERPINC1,MTM1,RAPGEF1,MMP9,AGO3,PHF1,HNRNPR,VPS28,FOXO1,EMILIN1,HMG20A,METTL14,URI1,PICALM,PROS1,CD59,RGN,SERPINB7,FKB…
GO:0045184	establishment of protein localization	119	1467	0.18	0.00082	9606.ENSP00000194214,9606.ENSP00000220822,9606.ENSP00000221930,9606.ENSP00000222120,9606.ENSP00000222254,9606.ENSP00000225430,9606.ENSP00000227471,9606.ENSP00000233242,9606.ENSP00000238855,9606.ENSP00000240079,9606.ENSP00000242776,9606.ENSP00000245923,9606.ENSP00000248553,9606.ENSP00000248975,9606.ENSP00000253794,9606.ENSP00000255305,9606.ENSP00000255409,9606.ENSP00000257700,9606.ENSP00000258301,…	HSPB11,GDAP1,TGFB1,RAB3D,PIK3R2,RPL19,UNC93B1,APOB,AFTPH,CCDC53,DDX39A,RTN2,HSPB1,YWHAH,VPS25,XPO4,CHI3L1,RINT1,STX6,TLR2,RPL8,CHMP2B,USE1,LSG1,GET4,SLC15A4,AKAP8,LIN7C,C11orf73,RAB3C,DDX19B,LRWD1,ACOX1,THOC7,ABCE1,ITGA2,RPS23,COG1,MFF,XPO6,CCDC132,COMMD1,GLE1,RPL15,CLU,COG4,CEP57,VPS37A,STXBP5,SRRM1,TBC1D22A,HIP1,RPS7,YTHDC1,UNC119B,RPLP1,ACOX3,RPS26,SPTBN1,TBC1D9B,BICD2,SCRIB,POT1,MACF1,EXOC8,G…
GO:0007599	hemostasis	36	293	0.36	0.00092	9606.ENSP00000205948,9606.ENSP00000225538,9606.ENSP00000234347,9606.ENSP00000261405,9606.ENSP00000262241,9606.ENSP00000262407,9606.ENSP00000264870,9606.ENSP00000284273,9606.ENSP00000286548,9606.ENSP00000296029,9606.ENSP00000296585,9606.ENSP00000303942,9606.ENSP00000308541,9606.ENSP00000308938,9606.ENSP00000318128,9606.ENSP00000323929,9606.ENSP00000331544,9606.ENSP00000340913,9606.ENSP00000344220,…	APOH,P2RX1,PRTN3,VWF,RCOR1,ITGA2B,F13A1,UBASH3B,GNAQ,PF4,ITGA2,GP9,F2,PLG,BLOC1S4,A2M,FBLN1,TRPC6,PDPK1,PLSCR1,SERPINC1,F5,ENTPD1,HBD,CD9,PROS1,CD59,GP1BB,GP5,CD36,PRKCA,ARRB1,SERPINE2,SERPINA1,FLI1,CD177
GO:0032268	regulation of cellular protein metabolic process	183	2486	0.14	0.00092	9606.ENSP00000161559,9606.ENSP00000216274,9606.ENSP00000221930,9606.ENSP00000222254,9606.ENSP00000223029,9606.ENSP00000223095,9606.ENSP00000225538,9606.ENSP00000226218,9606.ENSP00000227163,9606.ENSP00000227266,9606.ENSP00000228251,9606.ENSP00000233893,9606.ENSP00000233997,9606.ENSP00000236040,9606.ENSP00000236850,9606.ENSP00000245907,9606.ENSP00000248553,9606.ENSP00000249636,9606.ENSP00000253794,…	CEACAM1,RIPK3,TGFB1,PIK3R2,AIMP2,SERPINE1,P2RX1,VTN,SPI1,CTSC,YBX3,HSPE1,AZU1,LEPRE1,APOA1,C3,HSPB1,PIAS1,VPS25,SMARCC1,SERPINF1,HRSP12,DPH2,CHI3L1,HSPBP1,LACRT,HUS1,PZP,LCN1,CD81,PDCL3,CSTA,BST1,FBXW11,GTF2H1,HPX,ITIH4,EIF2B2,RB1,SERPINB12,AKAP8,ITIH1,EIF2B5,PM20D2,PAK1,GPD1L,SERPINB3,UBASH3B,GNAQ,KLHL40,UBXN1,CLEC3B,ITGA2,HDAC3,FBXO22,COMMD1,KRT17,F2,GLE1,ZNF622,CST6,CLU,TLK2,ROCK2,A2M,GSK3B,ST…
GO:0071985	multivesicular body sorting pathway	10	28	0.82	0.00092	9606.ENSP00000253794,9606.ENSP00000256637,9606.ENSP00000262094,9606.ENSP00000263780,9606.ENSP00000318629,9606.ENSP00000362080,9606.ENSP00000366565,9606.ENSP00000367299,9606.ENSP00000374443,9606.ENSP00000421380	VPS25,SORT1,RAB27B,CHMP2B,VPS37A,SYTL4,VPS28,VPS36,LYST,SNF8
GO:0061041	regulation of wound healing	21	124	0.5	0.00094	9606.ENSP00000161559,9606.ENSP00000205948,9606.ENSP00000223095,9606.ENSP00000226218,9606.ENSP00000251535,9606.ENSP00000263686,9606.ENSP00000284273,9606.ENSP00000308541,9606.ENSP00000308938,9606.ENSP00000356671,9606.ENSP00000357000,9606.ENSP00000357727,9606.ENSP00000363092,9606.ENSP00000366109,9606.ENSP00000371958,9606.ENSP00000377783,9606.ENSP00000384262,9606.ENSP00000399421,9606.ENSP00000408695,…	CEACAM1,APOH,SERPINE1,VTN,ALOX12,SELP,UBASH3B,F2,PLG,SERPINC1,USF1,S100A9,PRKG1,ANXA1,CD9,PROS1,HPSE,CD36,PRKCA,SERPINE2,EPPK1
GO:0048518	positive regulation of biological process	358	5459	0.09	0.00097	9606.ENSP00000005587,9606.ENSP00000008938,9606.ENSP00000161559,9606.ENSP00000175506,9606.ENSP00000204566,9606.ENSP00000205948,9606.ENSP00000206513,9606.ENSP00000210060,9606.ENSP00000216274,9606.ENSP00000217407,9606.ENSP00000217964,9606.ENSP00000218224,9606.ENSP00000219022,9606.ENSP00000221452,9606.ENSP00000221494,9606.ENSP00000221515,9606.ENSP00000221930,9606.ENSP00000222120,9606.ENSP00000222254,…	SKAP2,PGLYRP1,CEACAM1,ASNS,SPG21,APOH,CEBPE,DHPS,RIPK3,LBP,TBL1X,PQBP1,OLFM4,RELB,SF3A2,RETN,TGFB1,RAB3D,PIK3R2,AIMP2,SERPINE1,EPX,P2RX1,VTN,SPI1,CTSC,UNC93B1,YBX3,PRKAB1,ASF1A,DAZAP1,MSH2,APOB,DOK1,IGFBP2,HSPE1,AZU1,PRTN3,LEPRE1,APOA1,TBPL1,IRF2BPL,FAM98A,C3,PHPT1,HSPB1,YWHAH,PIAS1,NUMBL,SMARCC1,RRP8,SERPINF1,IGJ,XPO4,CHI3L1,RFXAP,HSPBP1,SORT1,CEP135,LACRT,MED4,TBRG4,ORM1,TLR2,ADAM10,ZNF24,HEXB,…
GO:0051649	establishment of localization in cell	128	1616	0.17	0.0010	9606.ENSP00000194214,9606.ENSP00000218104,9606.ENSP00000220822,9606.ENSP00000221930,9606.ENSP00000225430,9606.ENSP00000227266,9606.ENSP00000227471,9606.ENSP00000242776,9606.ENSP00000245923,9606.ENSP00000248553,9606.ENSP00000248975,9606.ENSP00000253794,9606.ENSP00000254286,9606.ENSP00000255305,9606.ENSP00000256637,9606.ENSP00000258301,9606.ENSP00000261866,9606.ENSP00000262030,9606.ENSP00000262094,…	HSPB11,ABCD1,GDAP1,TGFB1,RPL19,CTSC,UNC93B1,DDX39A,RTN2,HSPB1,YWHAH,VPS25,ACTR10,XPO4,SORT1,STX6,SPG11,ATP5B,RAB27B,RPL8,CHMP2B,LSG1,SNRPG,TERF1,LIN7C,C11orf73,TRAPPC8,DDX19B,TRAPPC10,RNF126,ACOX1,THOC7,ABCE1,RPS23,NEMF,COG1,MFF,TRAPPC1,XPO6,CCDC132,FBXO22,F2,GLE1,RPL15,CLU,COG4,SPTBN5,CEP57,BLOC1S4,VPS37A,GEMIN4,TRAPPC12,STK25,SRRM1,TBC1D22A,HIP1,SNCA,RPS7,YTHDC1,RPLP1,ACOX3,RPS26,SPTBN1,TBC1D9B…
GO:0051704	multi-organism process	184	2514	0.13	0.0011	9606.ENSP00000008938,9606.ENSP00000206513,9606.ENSP00000216099,9606.ENSP00000217407,9606.ENSP00000218224,9606.ENSP00000221452,9606.ENSP00000221930,9606.ENSP00000223095,9606.ENSP00000225371,9606.ENSP00000225538,9606.ENSP00000227471,9606.ENSP00000227520,9606.ENSP00000228251,9606.ENSP00000228928,9606.ENSP00000233078,9606.ENSP00000233146,9606.ENSP00000233242,9606.ENSP00000233809,9606.ENSP00000233997,…	PGLYRP1,CEBPE,APOBEC3D,LBP,PQBP1,RELB,TGFB1,SERPINE1,EPX,P2RX1,UNC93B1,CCDC86,YBX3,OAS3,DAZAP1,MSH2,APOB,IGFBP2,AZU1,PRTN3,TBPL1,C3,MON1B,HSPB1,PIAS1,EIF3G,IGJ,PHC2,DSG1,LACRT,IL36G,HLA-F,TLR2,ABCC9,PZP,HEXB,YY1,RCOR1,CD81,SELP,CHMP2B,GNLY,PDCL3,ANXA3,HPX,ITGB7,RB1,AKAP8,SPATA5,CDK16,UBP1,SERPINB3,STOM,CCT8,ACOX1,ALB,THOC7,PF4,ITGB5,CAMP,ABCE1,ITGA2,ANPEP,KMT2D,RNASE3,ABR,CD14,TRIM56,F2,PLG,NFKBI…
GO:0000278	mitotic cell cycle	61	628	0.26	0.0012	9606.ENSP00000221930,9606.ENSP00000233146,9606.ENSP00000248846,9606.ENSP00000249636,9606.ENSP00000257287,9606.ENSP00000257789,9606.ENSP00000258774,9606.ENSP00000262105,9606.ENSP00000262815,9606.ENSP00000263780,9606.ENSP00000264071,9606.ENSP00000264156,9606.ENSP00000265094,9606.ENSP00000266970,9606.ENSP00000267163,9606.ENSP00000269701,9606.ENSP00000276603,9606.ENSP00000285735,9606.ENSP00000307288,…	TGFB1,MSH2,TUBGCP6,PIAS1,CEP135,ORC3,HUS1,MCM4,MAU2,CHMP2B,TUBB4A,MCM6,FBXW11,CDK2,RB1,AKAP8,TERF1,RHOC,MCM7,CASP2,PDS5B,CEP57,CRLF3,CUL1,SETDB2,RBM38,SPTBN1,CNOT3,MAP4,CDC16,ZNF830,CHAMP1,INO80,CNOT7,RNF2,CETN2,RCC1,CNTRL,RPA2,CCNY,OPTN,CDK14,USP3,CHEK2,NDE1,USP8,DYNC1I2,GIGYF2,RAB6C,MECP2,CNOT10,WEE1,PRKCA,MAD2L1BP,PPP2R5C,RAD17,CDC27,TUBGCP2,CEP290,CLIP1,SPAST
GO:0001510	RNA methylation	15	69	0.61	0.0012	9606.ENSP00000203001,9606.ENSP00000282007,9606.ENSP00000297591,9606.ENSP00000306080,9606.ENSP00000308546,9606.ENSP00000314441,9606.ENSP00000333934,9606.ENSP00000339532,9606.ENSP00000351141,9606.ENSP00000373474,9606.ENSP00000381266,9606.ENSP00000396673,9606.ENSP00000401277,9606.ENSP00000402038,9606.ENSP00000454545	TRMT6,ZC3H13,KIAA1429,RNMTL1,MEPCE,METTL1,TRMT11,THUMPD3,WTAP,METTL14,WDR4,FTSJ3,CBLL1,MTO1,RBM15B
GO:0002920	regulation of humoral immune response	15	70	0.6	0.0012	9606.ENSP00000226218,9606.ENSP00000245907,9606.ENSP00000263645,9606.ENSP00000265983,9606.ENSP00000308541,9606.ENSP00000315130,9606.ENSP00000323929,9606.ENSP00000356024,9606.ENSP00000356037,9606.ENSP00000363770,9606.ENSP00000363773,9606.ENSP00000377783,9606.ENSP00000379191,9606.ENSP00000396688,9606.ENSP00000438615	VTN,C3,CD81,HPX,F2,CLU,A2M,CR2,C4BPA,C1QC,C1QA,PROS1,CD59,C4A,C1R
GO:0006399	tRNA metabolic process	26	181	0.43	0.0012	9606.ENSP00000203001,9606.ENSP00000223029,9606.ENSP00000231198,9606.ENSP00000250237,9606.ENSP00000263985,9606.ENSP00000311977,9606.ENSP00000314441,9606.ENSP00000333934,9606.ENSP00000339532,9606.ENSP00000348722,9606.ENSP00000351644,9606.ENSP00000360327,9606.ENSP00000368984,9606.ENSP00000369391,9606.ENSP00000378050,9606.ENSP00000381266,9606.ENSP00000395196,9606.ENSP00000397402,9606.ENSP00000402038,…	TRMT6,AIMP2,THG1L,QTRT1,GATB,DUS3L,METTL1,TRMT11,THUMPD3,PUS7,GTPBP3,PARS2,EXOSC9,RPP40,TRPT1,WDR4,EARS2,TSEN34,MTO1,ELP2,QTRTD1,VARS2,POLG2,DUS2,SARS2,RPP38
GO:0007596	blood coagulation	35	288	0.35	0.0012	9606.ENSP00000205948,9606.ENSP00000225538,9606.ENSP00000234347,9606.ENSP00000261405,9606.ENSP00000262241,9606.ENSP00000262407,9606.ENSP00000264870,9606.ENSP00000284273,9606.ENSP00000286548,9606.ENSP00000296029,9606.ENSP00000296585,9606.ENSP00000303942,9606.ENSP00000308541,9606.ENSP00000308938,9606.ENSP00000318128,9606.ENSP00000323929,9606.ENSP00000331544,9606.ENSP00000340913,9606.ENSP00000344220,…	APOH,P2RX1,PRTN3,VWF,RCOR1,ITGA2B,F13A1,UBASH3B,GNAQ,PF4,ITGA2,GP9,F2,PLG,BLOC1S4,A2M,FBLN1,TRPC6,PDPK1,PLSCR1,SERPINC1,F5,ENTPD1,HBD,CD9,PROS1,CD59,GP1BB,GP5,CD36,PRKCA,ARRB1,SERPINE2,SERPINA1,CD177
GO:0009057	macromolecule catabolic process	85	970	0.21	0.0012	9606.ENSP00000008938,9606.ENSP00000161559,9606.ENSP00000217964,9606.ENSP00000221930,9606.ENSP00000225430,9606.ENSP00000227266,9606.ENSP00000233242,9606.ENSP00000253794,9606.ENSP00000261416,9606.ENSP00000262584,9606.ENSP00000263228,9606.ENSP00000263897,9606.ENSP00000265094,9606.ENSP00000265857,9606.ENSP00000266718,9606.ENSP00000270066,9606.ENSP00000274311,9606.ENSP00000274569,9606.ENSP00000276692,…	PGLYRP1,CEACAM1,TBL1X,TGFB1,RPL19,CTSC,APOB,VPS25,HEXB,RPL8,UBE2R2,USE1,FBXW11,GET4,LUM,SMG9,PELO,PCYOX1L,TATDN1,RNF126,UBXN1,RPS23,RNASE3,GAA,FBXO22,RPL15,SIDT2,CLU,RBBP6,VPS37A,EDC3,CUL1,RPS7,GSPT2,UBQLN2,RPLP1,FBXO2,RBCK1,ARIH2,RPS26,CNOT3,CDC16,CNOT7,CHIT1,CTSS,EXOSC1,OMA1,UBE2A,AGO3,FUCA1,VPS28,VPS36,EXOSC9,ARIH1,USP3,CHEK2,METTL14,TMUB1,TGFB1I1,RPS29,USP8,PSME4,HPSE,WDR81,RPL31,UBE4A,CNOT10…
GO:0009611	response to wounding	55	547	0.27	0.0012	9606.ENSP00000161559,9606.ENSP00000205948,9606.ENSP00000216185,9606.ENSP00000221930,9606.ENSP00000225538,9606.ENSP00000234347,9606.ENSP00000236850,9606.ENSP00000248594,9606.ENSP00000257867,9606.ENSP00000261405,9606.ENSP00000262241,9606.ENSP00000262407,9606.ENSP00000264870,9606.ENSP00000278568,9606.ENSP00000284273,9606.ENSP00000285735,9606.ENSP00000286548,9606.ENSP00000296029,9606.ENSP00000296585,…	CEACAM1,APOH,TXN2,TGFB1,P2RX1,PRTN3,APOA1,PTPN12,LACRT,VWF,RCOR1,ITGA2B,F13A1,PAK1,UBASH3B,RHOC,GNAQ,PF4,ITGA2,GP9,F2,PLG,BLOC1S4,A2M,ENO3,FBLN1,TRPC6,PDPK1,PLSCR1,FN1,SCRIB,TPM1,MACF1,SERPINC1,F5,CTGF,ENTPD1,GSN,ANXA1,POSTN,HBD,CD9,PROS1,CD59,GP1BB,GP5,HPSE,CD36,PRKCA,ARRB1,SERPINE2,SERPINA1,CD177,NEFL,EPPK1
GO:0016180	snRNA processing	9	23	0.86	0.0012	9606.ENSP00000310260,9606.ENSP00000327889,9606.ENSP00000361162,9606.ENSP00000368984,9606.ENSP00000381064,9606.ENSP00000385722,9606.ENSP00000414237,9606.ENSP00000429065,9606.ENSP00000430338	INTS6,INTS5,TOE1,EXOSC9,INTS10,INTS1,INTS2,INTS9,INTS8
GO:0022618	ribonucleoprotein complex assembly	28	203	0.41	0.0012	9606.ENSP00000221494,9606.ENSP00000254940,9606.ENSP00000269601,9606.ENSP00000272348,9606.ENSP00000273317,9606.ENSP00000273541,9606.ENSP00000293872,9606.ENSP00000296674,9606.ENSP00000318690,9606.ENSP00000320503,9606.ENSP00000321449,9606.ENSP00000321706,9606.ENSP00000332340,9606.ENSP00000338173,9606.ENSP00000339245,9606.ENSP00000348010,9606.ENSP00000352738,9606.ENSP00000355279,9606.ENSP00000358400,…	SF3A2,NIP7,TXNL4A,SNRPG,LIMD1,ISY1,LUC7L,RPS23,GCFC2,EDC3,RRP7A,GEMIN4,DDX28,PUM2,YTHDC1,PRPF39,G3BP2,CNOT7,MDN1,AGO3,SMN1,DHX30,CLNS1A,CELF1,SFSWAP,LUC7L2,RPS15,RPS5
GO:0043933	protein-containing complex subunit organization	137	1770	0.16	0.0012	9606.ENSP00000005587,9606.ENSP00000210060,9606.ENSP00000216274,9606.ENSP00000219022,9606.ENSP00000221494,9606.ENSP00000221930,9606.ENSP00000223029,9606.ENSP00000225538,9606.ENSP00000226218,9606.ENSP00000227266,9606.ENSP00000229328,9606.ENSP00000229595,9606.ENSP00000231198,9606.ENSP00000233242,9606.ENSP00000236850,9606.ENSP00000248846,9606.ENSP00000249636,9606.ENSP00000252102,9606.ENSP00000253237,…	SKAP2,DHPS,RIPK3,OLFM4,SF3A2,TGFB1,AIMP2,P2RX1,VTN,CTSC,PRKAB1,ASF1A,THG1L,APOB,APOA1,TUBGCP6,PIAS1,NDUFA2,GRWD1,SMARCC1,NIP7,ORC3,VWF,CHMP2B,HAT1,SLAIN2,GTF2H1,LUM,TXNL4A,SNRPG,LIMD1,ISY1,PELO,NDUFB11,TERF1,NUBPL,STOM,CCT8,MRPL10,TRAPPC10,LUC7L,ALB,ABCE1,RPS23,HEATR2,LEO1,CENPV,KMT2D,NDUFA7,MFF,TRAPPC1,TBCA,C10orf2,RSF1,CLU,COG4,SPTBN5,CEP57,MRPS24,GCFC2,EDC3,RRP7A,GEMIN4,DCTPP1,GADD45GIP1,TRAPP…
GO:0044249	cellular biosynthetic process	306	4567	0.09	0.0012	9606.ENSP00000169298,9606.ENSP00000175506,9606.ENSP00000206513,9606.ENSP00000210060,9606.ENSP00000216133,9606.ENSP00000216410,9606.ENSP00000217964,9606.ENSP00000218224,9606.ENSP00000219066,9606.ENSP00000219789,9606.ENSP00000221452,9606.ENSP00000221859,9606.ENSP00000221930,9606.ENSP00000222254,9606.ENSP00000223029,9606.ENSP00000225430,9606.ENSP00000225538,9606.ENSP00000227163,9606.ENSP00000228251,…	ST6GAL1,ASNS,CEBPE,DHPS,CBX7,GNPNAT1,TBL1X,PQBP1,NTHL1,CDIPT,RELB,POLR2I,TGFB1,PIK3R2,AIMP2,RPL19,P2RX1,SPI1,YBX3,PRKAB1,ASF1A,APOB,APOA1,TBPL1,ALG5,PIAS1,ALOX12,DHX29,RRM2B,EIF3G,GRWD1,VPS25,HGNC:9982,SMARCC1,RRP8,DPH2,ORC3,MED4,ZNF24,HEXB,ATP5B,MCM4,YY1,RCOR1,COQ9,RPL8,TEP1,COMMD9,POLR1A,GATB,MCM6,PDCL3,GUCY1B3,SLC30A9,MGLL,PAPSS1,GTF2H1,EIF2B2,ALG10,LUM,CDK2,RB1,AKAP8,CERS2,SNRPG,LIMD1,EIF2B5,…
GO:0044419	interspecies interaction between organisms	68	724	0.24	0.0012	9606.ENSP00000008938,9606.ENSP00000221930,9606.ENSP00000227520,9606.ENSP00000233997,9606.ENSP00000248248,9606.ENSP00000253108,9606.ENSP00000262241,9606.ENSP00000263645,9606.ENSP00000263780,9606.ENSP00000263863,9606.ENSP00000264254,9606.ENSP00000265983,9606.ENSP00000267082,9606.ENSP00000267163,9606.ENSP00000283629,9606.ENSP00000283752,9606.ENSP00000286713,9606.ENSP00000295897,9606.ENSP00000295899,…	PGLYRP1,TGFB1,CCDC86,AZU1,MON1B,EIF3G,RCOR1,CD81,CHMP2B,GNLY,PDCL3,HPX,ITGB7,RB1,UBP1,SERPINB3,STOM,ALB,THOC7,PF4,ITGB5,CAMP,ABCE1,ITGA2,ANPEP,F2,PLG,ROCK2,VPS37A,GADD45GIP1,CUL1,FBLN1,FN1,RBCK1,SCRIB,HLA-DRB1,CR2,NUCKS1,USF1,F11R,CRTC2,S100A9,RNGTT,TAF5,IRAK1,GBF1,RCC1,HNRNPK,VPS28,RTN3,KIN,EXOC1,KRT18,ERCC2,TANK,DYNC1I2,MECP2,SMARCA4,HLA-B,CBLL1,SHC1,DCD,NUP37,B2M,RBM15B,NLRP1,ITCH,LIG4
GO:0045862	positive regulation of proteolysis	40	347	0.33	0.0012	9606.ENSP00000225538,9606.ENSP00000227266,9606.ENSP00000233893,9606.ENSP00000245907,9606.ENSP00000249636,9606.ENSP00000255631,9606.ENSP00000265094,9606.ENSP00000267163,9606.ENSP00000283752,9606.ENSP00000287777,9606.ENSP00000296130,9606.ENSP00000307833,9606.ENSP00000315130,9606.ENSP00000317985,9606.ENSP00000324806,9606.ENSP00000331544,9606.ENSP00000336747,9606.ENSP00000337675,9606.ENSP00000338345,…	P2RX1,CTSC,HSPE1,C3,PIAS1,HSPBP1,FBXW11,RB1,SERPINB3,KLHL40,CLEC3B,FBXO22,CLU,ROCK2,GSK3B,FBLN1,HIP1,EBAG9,SNCA,UBQLN2,ANP32B,FN1,ARIH2,CTGF,PYHIN1,S100A9,GSN,ARIH1,TANK,PICALM,RGN,PSME4,TBC1D10A,MAPK9,SENP1,ARRB1,FAM162A,HSF1,AKT1,NLRP1
GO:0051172	negative regulation of nitrogen compound metabolic process	171	2307	0.14	0.0012	9606.ENSP00000161559,9606.ENSP00000216133,9606.ENSP00000217964,9606.ENSP00000218516,9606.ENSP00000221452,9606.ENSP00000221930,9606.ENSP00000222254,9606.ENSP00000223095,9606.ENSP00000226218,9606.ENSP00000227163,9606.ENSP00000228251,9606.ENSP00000233146,9606.ENSP00000236040,9606.ENSP00000238647,9606.ENSP00000245907,9606.ENSP00000248553,9606.ENSP00000249636,9606.ENSP00000253794,9606.ENSP00000254480,…	CEACAM1,CBX7,TBL1X,GLA,RELB,TGFB1,PIK3R2,SERPINE1,VTN,SPI1,YBX3,MSH2,LEPRE1,IRF2BPL,C3,HSPB1,PIAS1,VPS25,SMARCC1,RRP8,SERPINF1,HRSP12,HUS1,ZNF24,PZP,YY1,RCOR1,LCN1,HAT1,PDCL3,CSTA,FBXW11,BTAF1,ITIH4,CDK2,RB1,SERPINB12,ITIH1,LIMD1,TERF1,GPD1L,UBP1,SERPINB3,UBASH3B,GNAQ,KLHL40,UBXN1,SAP30,ABCE1,SAP30L,HIF1AN,RUNX1,NFATC3,KMT2D,HDAC3,BPTF,F2,MEPCE,CST6,RSF1,CC2D1A,CLU,TLK2,SUZ12,ROCK2,GCFC2,COQ7,DDX…
GO:0051248	negative regulation of protein metabolic process	92	1075	0.2	0.0012	9606.ENSP00000161559,9606.ENSP00000221930,9606.ENSP00000222254,9606.ENSP00000223095,9606.ENSP00000226218,9606.ENSP00000227163,9606.ENSP00000236040,9606.ENSP00000245907,9606.ENSP00000248553,9606.ENSP00000253794,9606.ENSP00000254480,9606.ENSP00000254722,9606.ENSP00000254878,9606.ENSP00000261336,9606.ENSP00000263598,9606.ENSP00000264254,9606.ENSP00000264474,9606.ENSP00000266041,9606.ENSP00000267163,…	CEACAM1,TGFB1,PIK3R2,SERPINE1,VTN,SPI1,LEPRE1,C3,HSPB1,VPS25,SMARCC1,SERPINF1,HRSP12,PZP,LCN1,PDCL3,CSTA,ITIH4,RB1,SERPINB12,ITIH1,GPD1L,SERPINB3,UBASH3B,GNAQ,KLHL40,UBXN1,HDAC3,F2,CST6,CLU,TLK2,ROCK2,A2M,GSK3B,FBLN1,SNCA,GNL3L,RPS7,SMAD4,PDPK1,WAC,PUS7,CNOT3,ITIH2,DNMT1,ADARB1,C4BPA,SERPINC1,MTM1,RAPGEF1,MMP9,AGO3,PHF1,HNRNPR,VPS28,FOXO1,EMILIN1,HMG20A,METTL14,LILRB2,URI1,BANP,PICALM,PROS1,CD59,…
GO:0065003	protein-containing complex assembly	121	1514	0.17	0.0012	9606.ENSP00000005587,9606.ENSP00000210060,9606.ENSP00000216274,9606.ENSP00000219022,9606.ENSP00000221494,9606.ENSP00000221930,9606.ENSP00000223029,9606.ENSP00000225538,9606.ENSP00000226218,9606.ENSP00000227266,9606.ENSP00000229328,9606.ENSP00000229595,9606.ENSP00000231198,9606.ENSP00000233242,9606.ENSP00000236850,9606.ENSP00000248846,9606.ENSP00000249636,9606.ENSP00000252102,9606.ENSP00000253237,…	SKAP2,DHPS,RIPK3,OLFM4,SF3A2,TGFB1,AIMP2,P2RX1,VTN,CTSC,PRKAB1,ASF1A,THG1L,APOB,APOA1,TUBGCP6,PIAS1,NDUFA2,GRWD1,NIP7,ORC3,VWF,HAT1,SLAIN2,GTF2H1,TXNL4A,SNRPG,LIMD1,ISY1,NDUFB11,TERF1,NUBPL,STOM,CCT8,TRAPPC10,LUC7L,RPS23,HEATR2,LEO1,CENPV,KMT2D,NDUFA7,MFF,TRAPPC1,TBCA,C10orf2,RSF1,CLU,COG4,SPTBN5,CEP57,GCFC2,EDC3,RRP7A,GEMIN4,DCTPP1,TRAPPC12,GSK3B,HCCS,CUL1,IKZF1,DDX28,HIP1,RTN4,PUM2,YTHDC1,COBLL…
GO:0071826	ribonucleoprotein complex subunit organization	29	215	0.4	0.0012	9606.ENSP00000221494,9606.ENSP00000254940,9606.ENSP00000269601,9606.ENSP00000272348,9606.ENSP00000273317,9606.ENSP00000273541,9606.ENSP00000274311,9606.ENSP00000293872,9606.ENSP00000296674,9606.ENSP00000318690,9606.ENSP00000320503,9606.ENSP00000321449,9606.ENSP00000321706,9606.ENSP00000332340,9606.ENSP00000338173,9606.ENSP00000339245,9606.ENSP00000348010,9606.ENSP00000352738,9606.ENSP00000355279,…	SF3A2,NIP7,TXNL4A,SNRPG,LIMD1,ISY1,PELO,LUC7L,RPS23,GCFC2,EDC3,RRP7A,GEMIN4,DDX28,PUM2,YTHDC1,PRPF39,G3BP2,CNOT7,MDN1,AGO3,SMN1,DHX30,CLNS1A,CELF1,SFSWAP,LUC7L2,RPS15,RPS5
GO:1903034	regulation of response to wounding	23	148	0.46	0.0012	9606.ENSP00000161559,9606.ENSP00000205948,9606.ENSP00000223095,9606.ENSP00000226218,9606.ENSP00000251535,9606.ENSP00000263686,9606.ENSP00000271688,9606.ENSP00000284273,9606.ENSP00000308541,9606.ENSP00000308938,9606.ENSP00000337838,9606.ENSP00000356671,9606.ENSP00000357000,9606.ENSP00000357727,9606.ENSP00000363092,9606.ENSP00000366109,9606.ENSP00000371958,9606.ENSP00000377783,9606.ENSP00000384262,…	CEACAM1,APOH,SERPINE1,VTN,ALOX12,SELP,CERS2,UBASH3B,F2,PLG,RTN4,SERPINC1,USF1,S100A9,PRKG1,ANXA1,CD9,PROS1,HPSE,CD36,PRKCA,SERPINE2,EPPK1
GO:0033036	macromolecule localization	168	2268	0.14	0.0013	9606.ENSP00000161559,9606.ENSP00000194214,9606.ENSP00000205948,9606.ENSP00000217407,9606.ENSP00000218104,9606.ENSP00000220822,9606.ENSP00000221930,9606.ENSP00000222120,9606.ENSP00000222254,9606.ENSP00000225430,9606.ENSP00000227471,9606.ENSP00000233242,9606.ENSP00000236850,9606.ENSP00000238855,9606.ENSP00000240079,9606.ENSP00000242465,9606.ENSP00000242776,9606.ENSP00000245923,9606.ENSP00000248553,…	CEACAM1,HSPB11,APOH,LBP,ABCD1,GDAP1,TGFB1,RAB3D,PIK3R2,RPL19,UNC93B1,APOB,APOA1,AFTPH,CCDC53,SRGN,DDX39A,RTN2,HSPB1,YWHAH,VPS25,XPO4,CHI3L1,RINT1,LACRT,STX6,TLR2,HEXB,YY1,RPL8,MAU2,LCN1,CD81,CHMP2B,USE1,LSG1,GET4,SLC15A4,ITGB7,RB1,AKAP8,NFKBIE,LIN7C,C11orf73,RAB3C,TRAPPC8,DDX19B,DBN1,LRWD1,ACOX1,THOC7,SLMAP,OSBPL11,ABCE1,ITGA2,RPS23,COG1,MFF,XPO6,CCDC132,COMMD1,GLE1,RPL15,SIDT2,CLU,COG4,CEP57,ROC…
GO:0045807	positive regulation of endocytosis	21	129	0.48	0.0013	9606.ENSP00000223095,9606.ENSP00000226218,9606.ENSP00000233997,9606.ENSP00000245907,9606.ENSP00000296585,9606.ENSP00000303909,9606.ENSP00000304236,9606.ENSP00000315130,9606.ENSP00000336747,9606.ENSP00000338345,9606.ENSP00000345917,9606.ENSP00000361263,9606.ENSP00000365439,9606.ENSP00000366565,9606.ENSP00000377015,9606.ENSP00000393887,9606.ENSP00000396688,9606.ENSP00000399421,9606.ENSP00000401277,…	SERPINE1,VTN,AZU1,C3,ITGA2,ABR,CD14,CLU,HIP1,SNCA,LYAR,RAPGEF1,HNRNPK,VPS28,PICALM,AHSG,C4A,CD36,CBLL1,ARRB1,B2M
GO:0050878	regulation of body fluid levels	50	483	0.28	0.0013	9606.ENSP00000161559,9606.ENSP00000205948,9606.ENSP00000223095,9606.ENSP00000225538,9606.ENSP00000226218,9606.ENSP00000234347,9606.ENSP00000251535,9606.ENSP00000257867,9606.ENSP00000261405,9606.ENSP00000262241,9606.ENSP00000262407,9606.ENSP00000263686,9606.ENSP00000264870,9606.ENSP00000284273,9606.ENSP00000286548,9606.ENSP00000296029,9606.ENSP00000296585,9606.ENSP00000303942,9606.ENSP00000308541,…	CEACAM1,APOH,SERPINE1,P2RX1,VTN,PRTN3,ALOX12,LACRT,VWF,RCOR1,ITGA2B,SELP,F13A1,UBASH3B,GNAQ,PF4,ITGA2,GP9,F2,PLG,BLOC1S4,A2M,FBLN1,NME1,TRPC6,PDPK1,PLSCR1,SERPINC1,F5,USF1,S100A9,FLG,HRNR,ENTPD1,PRKG1,HBD,CD9,FLG2,PROS1,CD59,GP1BB,GP5,HPSE,CD36,PRKCA,ARRB1,SERPINE2,SERPINA1,FLI1,CD177
GO:0006402	mRNA catabolic process	28	207	0.4	0.0014	9606.ENSP00000225430,9606.ENSP00000262584,9606.ENSP00000270066,9606.ENSP00000274311,9606.ENSP00000296674,9606.ENSP00000309334,9606.ENSP00000320503,9606.ENSP00000339095,9606.ENSP00000341247,9606.ENSP00000346037,9606.ENSP00000348849,9606.ENSP00000351159,9606.ENSP00000355279,9606.ENSP00000359939,9606.ENSP00000362287,9606.ENSP00000368984,9606.ENSP00000373474,9606.ENSP00000379339,9606.ENSP00000386717,…	RPL19,RPL8,SMG9,PELO,RPS23,RPL15,EDC3,RPS7,GSPT2,RPLP1,RPS26,CNOT3,CNOT7,EXOSC1,AGO3,EXOSC9,METTL14,RPS29,RPL31,CNOT10,RPS24,NUDT16,RPL28,RPL36,RPL27,RPS15,RPS5,DCP1A
GO:0006518	peptide metabolic process	51	497	0.28	0.0014	9606.ENSP00000210060,9606.ENSP00000220822,9606.ENSP00000223029,9606.ENSP00000225430,9606.ENSP00000251636,9606.ENSP00000253108,9606.ENSP00000262584,9606.ENSP00000263985,9606.ENSP00000266126,9606.ENSP00000273783,9606.ENSP00000274311,9606.ENSP00000275428,9606.ENSP00000281543,9606.ENSP00000290208,9606.ENSP00000296577,9606.ENSP00000296674,9606.ENSP00000300060,9606.ENSP00000301457,9606.ENSP00000309175,…	DHPS,GDAP1,AIMP2,RPL19,DHX29,EIF3G,RPL8,GATB,EIF2B2,EIF2B5,PELO,GGCT,GUF1,MRPL10,ABCE1,RPS23,ANPEP,NDUFA7,EIF1AD,RPL15,CLU,MRPS24,GADD45GIP1,RPS7,GSPT2,RPLP1,RPS26,MRPL9,GSTM4,PARS2,MRPS15,EIF1AX,MRPL2,RPS29,RPL31,EARS2,RPS24,EIF1,RWDD1,MRPS30,VARS2,POLG2,GTF2H3,AKT1,RPL28,RPL36,RPL27,RPS15,SARS2,RPS5,SPCS1
GO:0008104	protein localization	149	1966	0.15	0.0014	9606.ENSP00000194214,9606.ENSP00000220822,9606.ENSP00000221930,9606.ENSP00000222120,9606.ENSP00000222254,9606.ENSP00000225430,9606.ENSP00000227471,9606.ENSP00000233242,9606.ENSP00000238855,9606.ENSP00000240079,9606.ENSP00000242465,9606.ENSP00000242776,9606.ENSP00000245923,9606.ENSP00000248553,9606.ENSP00000248975,9606.ENSP00000253794,9606.ENSP00000255305,9606.ENSP00000255409,9606.ENSP00000257700,…	HSPB11,GDAP1,TGFB1,RAB3D,PIK3R2,RPL19,UNC93B1,APOB,AFTPH,CCDC53,SRGN,DDX39A,RTN2,HSPB1,YWHAH,VPS25,XPO4,CHI3L1,RINT1,LACRT,STX6,TLR2,RPL8,MAU2,CD81,CHMP2B,USE1,LSG1,GET4,SLC15A4,ITGB7,RB1,AKAP8,NFKBIE,LIN7C,C11orf73,RAB3C,TRAPPC8,DDX19B,DBN1,LRWD1,ACOX1,THOC7,SLMAP,ABCE1,ITGA2,RPS23,COG1,MFF,XPO6,CCDC132,COMMD1,GLE1,RPL15,CLU,COG4,CEP57,ROCK2,VPS37A,STXBP5,SRRM1,PPIL2,TBC1D22A,HIP1,RPS7,YTHDC1,AR…
GO:0010604	positive regulation of macromolecule metabolic process	217	3081	0.12	0.0014	9606.ENSP00000206513,9606.ENSP00000216274,9606.ENSP00000217407,9606.ENSP00000217964,9606.ENSP00000218224,9606.ENSP00000221452,9606.ENSP00000221930,9606.ENSP00000222254,9606.ENSP00000223029,9606.ENSP00000223095,9606.ENSP00000225538,9606.ENSP00000226218,9606.ENSP00000227163,9606.ENSP00000227266,9606.ENSP00000228251,9606.ENSP00000229328,9606.ENSP00000229595,9606.ENSP00000233078,9606.ENSP00000233146,…	CEBPE,RIPK3,LBP,TBL1X,PQBP1,RELB,TGFB1,PIK3R2,AIMP2,SERPINE1,P2RX1,VTN,SPI1,CTSC,YBX3,PRKAB1,ASF1A,DAZAP1,MSH2,APOB,HSPE1,AZU1,TBPL1,IRF2BPL,FAM98A,C3,HSPB1,YWHAH,PIAS1,SMARCC1,CHI3L1,RFXAP,HSPBP1,LACRT,MED4,TLR2,ZNF24,HEXB,YY1,CD81,POLR1A,SLC30A9,ANXA3,FBXW11,GTF2H1,HPX,LUM,CDK2,RB1,AKAP8,EIF2B5,PAK1,NVL,SERPINB3,CCT8,ATAD2,KLHL40,ACTC1,TNFRSF13C,PF4,CLEC3B,ITGA2,LEO1,RUNX1,NFATC3,KMT2D,HDAC3,BP…
GO:0042795	snRNA transcription by RNA polymerase II	15	71	0.59	0.0014	9606.ENSP00000221859,9606.ENSP00000292614,9606.ENSP00000310260,9606.ENSP00000327889,9606.ENSP00000348168,9606.ENSP00000358854,9606.ENSP00000379847,9606.ENSP00000381064,9606.ENSP00000385722,9606.ENSP00000399982,9606.ENSP00000408429,9606.ENSP00000414237,9606.ENSP00000429065,9606.ENSP00000430338,9606.ENSP00000431603	POLR2I,POLR2J,INTS6,INTS5,GTF2E2,TAF5,ZNF143,INTS10,INTS1,TAF6,VWA9,INTS2,INTS9,INTS8,POU2F2
GO:0000398	mRNA splicing, via spliceosome	34	284	0.35	0.0019	9606.ENSP00000156109,9606.ENSP00000218224,9606.ENSP00000221494,9606.ENSP00000221859,9606.ENSP00000242776,9606.ENSP00000244227,9606.ENSP00000246071,9606.ENSP00000251241,9606.ENSP00000260803,9606.ENSP00000263697,9606.ENSP00000269601,9606.ENSP00000272348,9606.ENSP00000273541,9606.ENSP00000274712,9606.ENSP00000292614,9606.ENSP00000293872,9606.ENSP00000298281,9606.ENSP00000318690,9606.ENSP00000321706,…	GPKOW,PQBP1,SF3A2,POLR2I,DDX39A,SNRNP27,SNRPB2,DHX40,DBR1,DNAJC8,TXNL4A,SNRPG,ISY1,ZMAT2,POLR2J,LUC7L,PCF11,GCFC2,GEMIN4,HNRNPM,SRRM1,CSTF2T,YTHDC1,PRPF39,HNRNPR,HNRNPK,SMN1,METTL14,HNRNPA3,CACTIN,CLNS1A,CELF1,SFSWAP,LUC7L2
GO:0098542	defense response to other organism	76	859	0.22	0.0019	9606.ENSP00000008938,9606.ENSP00000206513,9606.ENSP00000216099,9606.ENSP00000217407,9606.ENSP00000218224,9606.ENSP00000221452,9606.ENSP00000221930,9606.ENSP00000223095,9606.ENSP00000225371,9606.ENSP00000227471,9606.ENSP00000228928,9606.ENSP00000233997,9606.ENSP00000245907,9606.ENSP00000254801,9606.ENSP00000257867,9606.ENSP00000259205,9606.ENSP00000259951,9606.ENSP00000260010,9606.ENSP00000261200,…	PGLYRP1,CEBPE,APOBEC3D,LBP,PQBP1,RELB,TGFB1,SERPINE1,EPX,UNC93B1,OAS3,AZU1,C3,IGJ,LACRT,IL36G,HLA-F,TLR2,ABCC9,SELP,GNLY,ANXA3,AKAP8,PF4,CAMP,RNASE3,CD14,TRIM56,F2,CLU,POLR3C,SNCA,HLA-DQA1,PLSCR1,FCAR,HP,HLA-DRB1,ADARB1,CNOT7,CR2,C4BPA,SLAMF6,S100A7,S100A9,IRAK1,HMGB3,GBP4,GBP2,IFI44L,IFIT3,GSN,C1QC,C1QA,ANXA1,OPTN,EXOC1,LYST,POLR3D,OAS1,CASP4,C4A,HLA-B,CD36,SHC1,DCD,HLA-DPB1,CACTIN,LGALS8,C1R,B2…
GO:0006401	RNA catabolic process	30	237	0.37	0.0020	9606.ENSP00000225430,9606.ENSP00000262584,9606.ENSP00000270066,9606.ENSP00000274311,9606.ENSP00000296674,9606.ENSP00000302324,9606.ENSP00000309334,9606.ENSP00000314023,9606.ENSP00000320503,9606.ENSP00000339095,9606.ENSP00000341247,9606.ENSP00000346037,9606.ENSP00000348849,9606.ENSP00000351159,9606.ENSP00000355279,9606.ENSP00000359939,9606.ENSP00000362287,9606.ENSP00000368984,9606.ENSP00000373474,…	RPL19,RPL8,SMG9,PELO,RPS23,RNASE3,RPL15,SIDT2,EDC3,RPS7,GSPT2,RPLP1,RPS26,CNOT3,CNOT7,EXOSC1,AGO3,EXOSC9,METTL14,RPS29,RPL31,CNOT10,RPS24,NUDT16,RPL28,RPL36,RPL27,RPS15,RPS5,DCP1A
GO:0009056	catabolic process	141	1859	0.15	0.0020	9606.ENSP00000008938,9606.ENSP00000161559,9606.ENSP00000210060,9606.ENSP00000216185,9606.ENSP00000217964,9606.ENSP00000218104,9606.ENSP00000218516,9606.ENSP00000219066,9606.ENSP00000221307,9606.ENSP00000221930,9606.ENSP00000225371,9606.ENSP00000225430,9606.ENSP00000227266,9606.ENSP00000229328,9606.ENSP00000233242,9606.ENSP00000234347,9606.ENSP00000236826,9606.ENSP00000236850,9606.ENSP00000248975,…	PGLYRP1,CEACAM1,DHPS,TXN2,TBL1X,ABCD1,GLA,NTHL1,CYP4F3,TGFB1,EPX,RPL19,CTSC,PRKAB1,APOB,PRTN3,MMP8,APOA1,YWHAH,VPS25,HRSP12,HAL,HEXB,BLMH,RPL8,UBE2R2,CHMP2B,USE1,MGLL,FBXW11,GET4,LUM,SMG9,PNKD,PELO,PCYOX1L,TATDN1,GPD1L,TRAPPC8,RNF126,ACOX1,UBXN1,RPS23,DAGLB,ALDH1A1,ANPEP,RNASE3,GAA,FBXO22,RPL15,SIDT2,CLU,RBBP6,VPS37A,GCSH,EDC3,DCTPP1,ENO3,CUL1,RPS7,NT5C2,GSPT2,UBQLN2,RPLP1,FBXO2,RBCK1,ARIH2,ACOX3…
GO:0030195	negative regulation of blood coagulation	12	48	0.67	0.0020	9606.ENSP00000161559,9606.ENSP00000205948,9606.ENSP00000223095,9606.ENSP00000226218,9606.ENSP00000251535,9606.ENSP00000284273,9606.ENSP00000308541,9606.ENSP00000308938,9606.ENSP00000363092,9606.ENSP00000371958,9606.ENSP00000377783,9606.ENSP00000415786	CEACAM1,APOH,SERPINE1,VTN,ALOX12,UBASH3B,F2,PLG,PRKG1,CD9,PROS1,SERPINE2
GO:0031424	keratinization	29	225	0.38	0.0020	9606.ENSP00000209718,9606.ENSP00000225899,9606.ENSP00000246662,9606.ENSP00000252242,9606.ENSP00000252250,9606.ENSP00000252252,9606.ENSP00000257192,9606.ENSP00000257198,9606.ENSP00000257901,9606.ENSP00000257974,9606.ENSP00000264474,9606.ENSP00000267119,9606.ENSP00000278742,9606.ENSP00000301656,9606.ENSP00000306261,9606.ENSP00000307014,9606.ENSP00000308452,9606.ENSP00000330101,9606.ENSP00000342710,…	KRT23,KRT32,KRT9,KRT5,KRT6C,KRT6B,DSG1,DSC1,KRT85,KRT82,CSTA,KRT71,ST14,KRT27,KRT78,KRT73,KRT17,KRT76,KRT77,LOR,FLG,HRNR,TGM3,KRT18,JUP,KRT80,PPHLN1,CASP14,KRT86
GO:0080090	regulation of primary metabolic process	384	5982	0.08	0.0020	9606.ENSP00000161559,9606.ENSP00000206513,9606.ENSP00000216133,9606.ENSP00000216274,9606.ENSP00000217407,9606.ENSP00000217964,9606.ENSP00000218224,9606.ENSP00000221452,9606.ENSP00000221930,9606.ENSP00000222254,9606.ENSP00000223029,9606.ENSP00000223095,9606.ENSP00000225538,9606.ENSP00000226218,9606.ENSP00000227163,9606.ENSP00000227266,9606.ENSP00000228251,9606.ENSP00000228928,9606.ENSP00000229595,…	CEACAM1,CEBPE,CBX7,RIPK3,LBP,TBL1X,PQBP1,RELB,TGFB1,PIK3R2,AIMP2,SERPINE1,P2RX1,VTN,SPI1,CTSC,YBX3,OAS3,ASF1A,DAZAP1,MSH2,APOB,HSPE1,AZU1,LEPRE1,APOA1,TBPL1,IRF2BPL,C3,HSPB1,YWHAH,PIAS1,ZC3H4,VPS25,HGNC:9982,SMARCC1,RRP8,SERPINF1,HRSP12,DPH2,CHI3L1,RFXAP,HSPBP1,LACRT,MED4,TBRG4,HUS1,TLR2,ZNF24,PZP,HEXB,YY1,RCOR1,COMMD9,LCN1,CD81,HAT1,PDCL3,SLC30A9,CSTA,ANXA3,BST1,FBXW11,GTF2H1,RNF141,HPX,BTAF1,IT…
GO:0030194	positive regulation of blood coagulation	9	26	0.81	0.0021	9606.ENSP00000205948,9606.ENSP00000223095,9606.ENSP00000263686,9606.ENSP00000308541,9606.ENSP00000308938,9606.ENSP00000357000,9606.ENSP00000357727,9606.ENSP00000384262,9606.ENSP00000399421	APOH,SERPINE1,SELP,F2,PLG,USF1,S100A9,HPSE,CD36
GO:1903047	mitotic cell cycle process	55	564	0.26	0.0021	9606.ENSP00000221930,9606.ENSP00000233146,9606.ENSP00000248846,9606.ENSP00000249636,9606.ENSP00000257287,9606.ENSP00000257789,9606.ENSP00000258774,9606.ENSP00000262105,9606.ENSP00000262815,9606.ENSP00000263780,9606.ENSP00000264071,9606.ENSP00000264156,9606.ENSP00000265094,9606.ENSP00000266970,9606.ENSP00000267163,9606.ENSP00000269701,9606.ENSP00000276603,9606.ENSP00000285735,9606.ENSP00000307288,…	TGFB1,MSH2,TUBGCP6,PIAS1,CEP135,ORC3,HUS1,MCM4,MAU2,CHMP2B,TUBB4A,MCM6,FBXW11,CDK2,RB1,AKAP8,TERF1,RHOC,MCM7,CASP2,PDS5B,CEP57,CRLF3,CUL1,RBM38,SPTBN1,CNOT3,MAP4,ZNF830,CHAMP1,INO80,CNOT7,CETN2,RCC1,CNTRL,RPA2,CCNY,OPTN,CDK14,CHEK2,NDE1,USP8,DYNC1I2,GIGYF2,MECP2,CNOT10,WEE1,PRKCA,MAD2L1BP,PPP2R5C,RAD17,CDC27,TUBGCP2,CEP290,SPAST
GO:0032509	endosome transport via multivesicular body sorting pathway	8	20	0.87	0.0024	9606.ENSP00000253794,9606.ENSP00000256637,9606.ENSP00000263780,9606.ENSP00000318629,9606.ENSP00000366565,9606.ENSP00000367299,9606.ENSP00000374443,9606.ENSP00000421380	VPS25,SORT1,CHMP2B,VPS37A,VPS28,VPS36,LYST,SNF8
GO:0051171	regulation of nitrogen compound metabolic process	374	5827	0.08	0.0026	9606.ENSP00000161559,9606.ENSP00000206513,9606.ENSP00000216133,9606.ENSP00000216274,9606.ENSP00000217407,9606.ENSP00000217964,9606.ENSP00000218224,9606.ENSP00000218516,9606.ENSP00000221452,9606.ENSP00000221930,9606.ENSP00000222254,9606.ENSP00000223029,9606.ENSP00000223095,9606.ENSP00000225538,9606.ENSP00000226218,9606.ENSP00000227163,9606.ENSP00000227266,9606.ENSP00000228251,9606.ENSP00000228928,…	CEACAM1,CEBPE,CBX7,RIPK3,LBP,TBL1X,PQBP1,GLA,RELB,TGFB1,PIK3R2,AIMP2,SERPINE1,P2RX1,VTN,SPI1,CTSC,YBX3,OAS3,ASF1A,DAZAP1,MSH2,HSPE1,AZU1,LEPRE1,APOA1,TBPL1,IRF2BPL,C3,HSPB1,YWHAH,PIAS1,ZC3H4,VPS25,HGNC:9982,SMARCC1,RRP8,SERPINF1,HRSP12,DPH2,CHI3L1,RFXAP,HSPBP1,LACRT,MED4,TBRG4,HUS1,TLR2,ZNF24,PZP,HEXB,YY1,RCOR1,COMMD9,LCN1,CD81,HAT1,PDCL3,SLC30A9,CSTA,ANXA3,BST1,FBXW11,GTF2H1,RNF141,HPX,BTAF1,ITI…
GO:0072378	blood coagulation, fibrin clot formation	9	27	0.79	0.0026	9606.ENSP00000205948,9606.ENSP00000261405,9606.ENSP00000264870,9606.ENSP00000303942,9606.ENSP00000308541,9606.ENSP00000323929,9606.ENSP00000331544,9606.ENSP00000383382,9606.ENSP00000383931	APOH,VWF,F13A1,GP9,F2,A2M,FBLN1,GP1BB,GP5
GO:0030216	keratinocyte differentiation	32	267	0.35	0.0028	9606.ENSP00000209718,9606.ENSP00000225899,9606.ENSP00000246662,9606.ENSP00000252242,9606.ENSP00000252250,9606.ENSP00000252252,9606.ENSP00000257192,9606.ENSP00000257198,9606.ENSP00000257901,9606.ENSP00000257974,9606.ENSP00000264474,9606.ENSP00000267119,9606.ENSP00000278742,9606.ENSP00000301656,9606.ENSP00000306261,9606.ENSP00000307014,9606.ENSP00000308452,9606.ENSP00000330101,9606.ENSP00000342710,…	KRT23,KRT32,KRT9,KRT5,KRT6C,KRT6B,DSG1,DSC1,KRT85,KRT82,CSTA,KRT71,ST14,KRT27,KRT78,KRT73,KRT17,KRT76,KRT77,S100A7,LOR,C1orf68,FLG,HRNR,ANXA1,TGM3,KRT18,JUP,KRT80,PPHLN1,CASP14,KRT86
GO:0009058	biosynthetic process	310	4714	0.09	0.0029	9606.ENSP00000169298,9606.ENSP00000175506,9606.ENSP00000206513,9606.ENSP00000210060,9606.ENSP00000216133,9606.ENSP00000216410,9606.ENSP00000217964,9606.ENSP00000218224,9606.ENSP00000219066,9606.ENSP00000219789,9606.ENSP00000221452,9606.ENSP00000221859,9606.ENSP00000221930,9606.ENSP00000222254,9606.ENSP00000223029,9606.ENSP00000225430,9606.ENSP00000225538,9606.ENSP00000227163,9606.ENSP00000228251,…	ST6GAL1,ASNS,CEBPE,DHPS,CBX7,GNPNAT1,TBL1X,PQBP1,NTHL1,CDIPT,RELB,POLR2I,TGFB1,PIK3R2,AIMP2,RPL19,P2RX1,SPI1,YBX3,PRKAB1,ASF1A,APOB,APOA1,TBPL1,ALG5,PIAS1,ALOX12,DHX29,RRM2B,EIF3G,GRWD1,VPS25,HGNC:9982,SMARCC1,RRP8,DPH2,ORC3,MED4,ZNF24,HEXB,ATP5B,MCM4,YY1,RCOR1,COQ9,RPL8,TEP1,COMMD9,POLR1A,GATB,MCM6,PDCL3,GUCY1B3,SLC30A9,MGLL,PAPSS1,GTF2H1,EIF2B2,ALG10,LUM,CDK2,RB1,AKAP8,CERS2,SNRPG,LIMD1,EIF2B5,…
GO:0001817	regulation of cytokine production	58	615	0.24	0.0030	9606.ENSP00000008938,9606.ENSP00000161559,9606.ENSP00000216274,9606.ENSP00000217407,9606.ENSP00000218224,9606.ENSP00000221452,9606.ENSP00000221930,9606.ENSP00000223095,9606.ENSP00000225371,9606.ENSP00000233997,9606.ENSP00000236850,9606.ENSP00000242465,9606.ENSP00000245907,9606.ENSP00000248553,9606.ENSP00000259396,9606.ENSP00000260010,9606.ENSP00000262238,9606.ENSP00000266718,9606.ENSP00000269701,…	PGLYRP1,CEACAM1,RIPK3,LBP,PQBP1,RELB,TGFB1,SERPINE1,EPX,AZU1,APOA1,SRGN,C3,HSPB1,ORM1,TLR2,YY1,LUM,AKAP8,TNFRSF13C,PF4,CAMP,RUNX1,CD14,TRIM56,F2,CLU,ROCK2,FBLN1,POLR3C,PUM2,SMAD4,FN1,SPTBN1,HLA-DRB1,F11R,SLAMF6,IRAK1,GPSM3,ANXA1,POSTN,LILRB2,TBC1D23,CARD11,POLR3D,SERPINB7,HPSE,PUM1,HLA-B,CD36,HLA-DPB1,ARRB1,CACTIN,HSF1,UBE2J1,B2M,NLRP1,ITCH
GO:0006259	DNA metabolic process	69	773	0.22	0.0030	9606.ENSP00000216099,9606.ENSP00000219066,9606.ENSP00000221859,9606.ENSP00000229595,9606.ENSP00000233146,9606.ENSP00000251119,9606.ENSP00000251810,9606.ENSP00000253237,9606.ENSP00000257789,9606.ENSP00000258774,9606.ENSP00000262105,9606.ENSP00000262238,9606.ENSP00000262715,9606.ENSP00000264156,9606.ENSP00000264451,9606.ENSP00000265849,9606.ENSP00000265963,9606.ENSP00000266970,9606.ENSP00000273541,…	APOBEC3D,NTHL1,POLR2I,ASF1A,MSH2,ZFYVE26,RRM2B,GRWD1,ORC3,HUS1,MCM4,YY1,TEP1,MCM6,SLC30A9,PMS2,GTF2H1,CDK2,ISY1,TERF1,TATDN1,POLR2J,LRWD1,MCM7,C10orf2,PDS5B,RBBP6,DCTPP1,NDNL2,NME1,ASCC1,NHEJ1,POT1,DNMT1,MCMBP,BAZ1A,GATAD2A,ZNF830,NSMCE1,INO80,NUCKS1,CTGF,NSMCE4A,CETN2,HMGB3,SMARCA1,UBE2A,DMAP1,RPA2,UIMC1,TDP2,DNAJC2,KIN,USP3,HMGN1,RFC1,CHEK2,TFPT,ERCC2,CMKBR6,PSME4,MMS19,EHMT1,RAD17,ERI1,HSF1,PO…
GO:0009893	positive regulation of metabolic process	226	3280	0.11	0.0030	9606.ENSP00000206513,9606.ENSP00000216274,9606.ENSP00000217407,9606.ENSP00000217964,9606.ENSP00000218224,9606.ENSP00000221452,9606.ENSP00000221930,9606.ENSP00000222254,9606.ENSP00000223029,9606.ENSP00000223095,9606.ENSP00000225538,9606.ENSP00000226218,9606.ENSP00000227163,9606.ENSP00000227266,9606.ENSP00000228251,9606.ENSP00000229328,9606.ENSP00000229595,9606.ENSP00000233078,9606.ENSP00000233146,…	CEBPE,RIPK3,LBP,TBL1X,PQBP1,RELB,TGFB1,PIK3R2,AIMP2,SERPINE1,P2RX1,VTN,SPI1,CTSC,YBX3,PRKAB1,ASF1A,DAZAP1,MSH2,APOB,HSPE1,AZU1,APOA1,TBPL1,IRF2BPL,FAM98A,C3,HSPB1,YWHAH,PIAS1,SMARCC1,IGJ,CHI3L1,RFXAP,HSPBP1,LACRT,MED4,TLR2,ZNF24,HEXB,YY1,CD81,POLR1A,SLC30A9,ANXA3,FBXW11,GTF2H1,HPX,LUM,CDK2,RB1,TRIM65,AKAP8,EIF2B5,PAK1,NVL,SERPINB3,CCT8,ATAD2,KLHL40,ACTC1,TNFRSF13C,PF4,CLEC3B,ITGA2,LEO1,RUNX1,NFAT…
GO:1901575	organic substance catabolic process	124	1609	0.16	0.0030	9606.ENSP00000008938,9606.ENSP00000161559,9606.ENSP00000210060,9606.ENSP00000216185,9606.ENSP00000217964,9606.ENSP00000218104,9606.ENSP00000218516,9606.ENSP00000219066,9606.ENSP00000221307,9606.ENSP00000221930,9606.ENSP00000225430,9606.ENSP00000227266,9606.ENSP00000233242,9606.ENSP00000236850,9606.ENSP00000248975,9606.ENSP00000253794,9606.ENSP00000254878,9606.ENSP00000261208,9606.ENSP00000261416,…	PGLYRP1,CEACAM1,DHPS,TXN2,TBL1X,ABCD1,GLA,NTHL1,CYP4F3,TGFB1,RPL19,CTSC,APOB,APOA1,YWHAH,VPS25,HRSP12,HAL,HEXB,BLMH,RPL8,UBE2R2,USE1,MGLL,FBXW11,GET4,LUM,SMG9,PNKD,PELO,PCYOX1L,TATDN1,GPD1L,RNF126,ACOX1,UBXN1,RPS23,DAGLB,ALDH1A1,ANPEP,RNASE3,GAA,FBXO22,RPL15,SIDT2,CLU,RBBP6,VPS37A,GCSH,EDC3,DCTPP1,ENO3,CUL1,RPS7,NT5C2,GSPT2,UBQLN2,RPLP1,FBXO2,RBCK1,ARIH2,ACOX3,RPS26,CNOT3,CDC16,FUT8,CNOT7,CHIT1,P…
GO:0051346	negative regulation of hydrolase activity	45	438	0.28	0.0031	9606.ENSP00000223095,9606.ENSP00000226218,9606.ENSP00000236850,9606.ENSP00000245907,9606.ENSP00000254722,9606.ENSP00000256637,9606.ENSP00000261336,9606.ENSP00000263598,9606.ENSP00000264474,9606.ENSP00000266041,9606.ENSP00000269491,9606.ENSP00000273283,9606.ENSP00000274364,9606.ENSP00000276603,9606.ENSP00000283752,9606.ENSP00000294119,9606.ENSP00000296577,9606.ENSP00000311313,9606.ENSP00000317985,…	SERPINE1,VTN,APOA1,C3,SERPINF1,SORT1,PZP,LCN1,CSTA,ITIH4,SERPINB12,ITIH1,IQGAP2,TERF1,SERPINB3,UBXN1,ABCE1,CST6,ROCK2,A2M,GSK3B,SNCA,ITIH2,EGLN1,SERPINC1,F11R,MMP9,PCIF1,ANXA1,URI1,PICALM,PROS1,RGN,SERPINB7,FKBP1A,WDR81,AHSG,C4A,ARRB1,ITIH3,SERPINE2,SERPINA1,AACT,AKT1,RBM26
GO:0071705	nitrogen compound transport	129	1690	0.15	0.0031	9606.ENSP00000194214,9606.ENSP00000220822,9606.ENSP00000221930,9606.ENSP00000222120,9606.ENSP00000222254,9606.ENSP00000225430,9606.ENSP00000225538,9606.ENSP00000227471,9606.ENSP00000233242,9606.ENSP00000238855,9606.ENSP00000240079,9606.ENSP00000242776,9606.ENSP00000245923,9606.ENSP00000248553,9606.ENSP00000248975,9606.ENSP00000253794,9606.ENSP00000255305,9606.ENSP00000255409,9606.ENSP00000257700,…	HSPB11,GDAP1,TGFB1,RAB3D,PIK3R2,RPL19,P2RX1,UNC93B1,APOB,AFTPH,CCDC53,DDX39A,RTN2,HSPB1,YWHAH,VPS25,XPO4,CHI3L1,RINT1,STX6,TLR2,RPL8,CHMP2B,USE1,LSG1,HPX,SLC15A4,AKAP8,NFKBIE,CDK16,LIN7C,C11orf73,RAB3C,DDX19B,ACOX1,THOC7,ABCE1,RPS23,COG1,MFF,XPO6,CCDC132,COMMD1,GLE1,RPL15,SIDT2,CLU,COG4,CEP57,VPS37A,STXBP5,SRRM1,SLC25A42,TBC1D22A,HIP1,SNCA,RPS7,YTHDC1,NISCH,UNC119B,RPLP1,ACOX3,RPS26,SPTBN1,TBC1D9…
GO:0010468	regulation of gene expression	299	4533	0.09	0.0032	9606.ENSP00000206513,9606.ENSP00000216133,9606.ENSP00000216274,9606.ENSP00000217964,9606.ENSP00000218224,9606.ENSP00000221452,9606.ENSP00000221859,9606.ENSP00000221930,9606.ENSP00000222254,9606.ENSP00000223095,9606.ENSP00000225430,9606.ENSP00000226218,9606.ENSP00000227163,9606.ENSP00000228251,9606.ENSP00000229328,9606.ENSP00000229595,9606.ENSP00000233078,9606.ENSP00000233242,9606.ENSP00000233997,…	CEBPE,CBX7,RIPK3,TBL1X,PQBP1,RELB,POLR2I,TGFB1,PIK3R2,SERPINE1,RPL19,VTN,SPI1,YBX3,PRKAB1,ASF1A,DAZAP1,APOB,AZU1,TBPL1,IRF2BPL,FAM98A,DDX39A,C3,HSPB1,YWHAH,PIAS1,ZC3H4,VPS25,HGNC:9982,SMARCC1,RRP8,SERPINF1,HRSP12,DPH2,RFXAP,SORT1,MED4,TBRG4,TLR2,ZNF24,HEXB,YY1,RCOR1,RPL8,COMMD9,CD81,POLR1A,HAT1,SLC30A9,ANXA3,FBXW11,GTF2H1,RNF141,BTAF1,EIF2B2,LUM,CDK2,RB1,AKAP8,SMG9,LIMD1,EIF2B5,PELO,NFKBIE,TERF1,…
GO:0044248	cellular catabolic process	126	1646	0.15	0.0032	9606.ENSP00000216185,9606.ENSP00000217964,9606.ENSP00000218104,9606.ENSP00000218516,9606.ENSP00000219066,9606.ENSP00000221307,9606.ENSP00000221930,9606.ENSP00000225371,9606.ENSP00000225430,9606.ENSP00000227266,9606.ENSP00000229328,9606.ENSP00000233242,9606.ENSP00000236850,9606.ENSP00000253794,9606.ENSP00000254878,9606.ENSP00000261208,9606.ENSP00000261416,9606.ENSP00000261714,9606.ENSP00000262584,…	TXN2,TBL1X,ABCD1,GLA,NTHL1,CYP4F3,TGFB1,EPX,RPL19,CTSC,PRKAB1,APOB,APOA1,VPS25,HRSP12,HAL,HEXB,BLMH,RPL8,UBE2R2,CHMP2B,MGLL,FBXW11,GET4,LUM,SMG9,PNKD,PELO,PCYOX1L,TATDN1,TRAPPC8,RNF126,ACOX1,UBXN1,RPS23,ANPEP,RNASE3,GAA,FBXO22,RPL15,SIDT2,CLU,RBBP6,VPS37A,GCSH,EDC3,DCTPP1,ENO3,CUL1,RPS7,NT5C2,GSPT2,UBQLN2,RPLP1,FBXO2,RBCK1,ARIH2,ACOX3,RPS26,CNOT3,CDC16,CNOT7,CHIT1,PLA2G4A,S100A9,CTSS,RAB39B,FUNDC…
GO:0051128	regulation of cellular component organization	167	2306	0.13	0.0032	9606.ENSP00000161559,9606.ENSP00000218224,9606.ENSP00000219022,9606.ENSP00000221494,9606.ENSP00000221930,9606.ENSP00000223095,9606.ENSP00000226218,9606.ENSP00000227163,9606.ENSP00000228945,9606.ENSP00000229595,9606.ENSP00000233146,9606.ENSP00000233809,9606.ENSP00000233997,9606.ENSP00000234347,9606.ENSP00000236040,9606.ENSP00000236850,9606.ENSP00000238823,9606.ENSP00000245907,9606.ENSP00000247665,…	CEACAM1,PQBP1,OLFM4,SF3A2,TGFB1,SERPINE1,VTN,SPI1,ARHGDIB,ASF1A,MSH2,IGFBP2,AZU1,PRTN3,LEPRE1,APOA1,FAM98A,C3,PHPT1,YWHAH,RAP1GAP2,SERPINF1,IGJ,CEP135,TLR2,ADAM10,HEXB,SELP,CHMP2B,TUBB4A,SLAIN2,BST1,GTF2H1,LLPH,RB1,AKAP8,CERS2,LIMD1,IQGAP2,TERF1,PAK1,CFDP1,RHOC,CCT8,ATAD2,DBN1,ITGA2,CENPV,RUNX1,MFF,MDM1,ABR,CD14,KRT17,F2,GLE1,CLU,TLK2,SPTBN5,ROCK2,CRLF3,TRAPPC12,GSK3B,STK25,FBLN1,NEXN,TBC1D22A,HI…
GO:1901576	organic substance biosynthetic process	306	4656	0.09	0.0032	9606.ENSP00000169298,9606.ENSP00000175506,9606.ENSP00000206513,9606.ENSP00000210060,9606.ENSP00000216133,9606.ENSP00000216410,9606.ENSP00000217964,9606.ENSP00000218224,9606.ENSP00000219066,9606.ENSP00000219789,9606.ENSP00000221452,9606.ENSP00000221859,9606.ENSP00000221930,9606.ENSP00000222254,9606.ENSP00000223029,9606.ENSP00000225430,9606.ENSP00000225538,9606.ENSP00000227163,9606.ENSP00000228251,…	ST6GAL1,ASNS,CEBPE,DHPS,CBX7,GNPNAT1,TBL1X,PQBP1,NTHL1,CDIPT,RELB,POLR2I,TGFB1,PIK3R2,AIMP2,RPL19,P2RX1,SPI1,YBX3,PRKAB1,ASF1A,APOB,APOA1,TBPL1,ALG5,PIAS1,ALOX12,DHX29,RRM2B,EIF3G,GRWD1,VPS25,HGNC:9982,SMARCC1,RRP8,ORC3,MED4,ZNF24,HEXB,ATP5B,MCM4,YY1,RCOR1,COQ9,RPL8,TEP1,COMMD9,POLR1A,GATB,MCM6,PDCL3,GUCY1B3,SLC30A9,MGLL,PAPSS1,GTF2H1,EIF2B2,ALG10,LUM,CDK2,RB1,AKAP8,CERS2,SNRPG,LIMD1,EIF2B5,PELO,…
GO:1903035	negative regulation of response to wounding	15	79	0.55	0.0032	9606.ENSP00000161559,9606.ENSP00000205948,9606.ENSP00000223095,9606.ENSP00000226218,9606.ENSP00000251535,9606.ENSP00000271688,9606.ENSP00000284273,9606.ENSP00000308541,9606.ENSP00000308938,9606.ENSP00000337838,9606.ENSP00000363092,9606.ENSP00000371958,9606.ENSP00000377783,9606.ENSP00000415786,9606.ENSP00000484472	CEACAM1,APOH,SERPINE1,VTN,ALOX12,CERS2,UBASH3B,F2,PLG,RTN4,PRKG1,CD9,PROS1,SERPINE2,EPPK1
GO:0002684	positive regulation of immune system process	76	882	0.2	0.0035	9606.ENSP00000005587,9606.ENSP00000008938,9606.ENSP00000204566,9606.ENSP00000210060,9606.ENSP00000217407,9606.ENSP00000218224,9606.ENSP00000221452,9606.ENSP00000221930,9606.ENSP00000222254,9606.ENSP00000223095,9606.ENSP00000227471,9606.ENSP00000233146,9606.ENSP00000233242,9606.ENSP00000233809,9606.ENSP00000245907,9606.ENSP00000260010,9606.ENSP00000260408,9606.ENSP00000262407,9606.ENSP00000263645,…	SKAP2,PGLYRP1,SPG21,DHPS,LBP,PQBP1,RELB,TGFB1,PIK3R2,SERPINE1,UNC93B1,MSH2,APOB,IGFBP2,C3,TLR2,ADAM10,ITGA2B,CD81,SELP,BST1,HPX,EIF2B2,RB1,EIF2B5,PAK1,TNFRSF13C,PF4,ITGA2,RUNX1,CD14,CLU,POLR3C,PUM2,HLA-DQA1,THBS4,MEF2C,PDPK1,PLSCR1,FCAR,RBCK1,ACTB,HLA-DRB1,CR2,C4BPA,SLAMF6,S100A7,S100A9,CTSS,IRAK1,RAPGEF1,C1QC,C1QA,GPSM3,ANXA1,LILRB2,TANK,CARD11,POLR3D,RUNX3,CMKBR6,PUM1,IGF2,C4A,HLA-B,CD36,PTPRJ,…
GO:0048523	negative regulation of cellular process	294	4454	0.09	0.0035	9606.ENSP00000005587,9606.ENSP00000008938,9606.ENSP00000161559,9606.ENSP00000175506,9606.ENSP00000205948,9606.ENSP00000216099,9606.ENSP00000216133,9606.ENSP00000217964,9606.ENSP00000218516,9606.ENSP00000221452,9606.ENSP00000221930,9606.ENSP00000222254,9606.ENSP00000223029,9606.ENSP00000223095,9606.ENSP00000225525,9606.ENSP00000226218,9606.ENSP00000227163,9606.ENSP00000228251,9606.ENSP00000228945,…	SKAP2,PGLYRP1,CEACAM1,ASNS,APOH,APOBEC3D,CBX7,TBL1X,GLA,RELB,TGFB1,PIK3R2,AIMP2,SERPINE1,TAX1BP3,VTN,SPI1,YBX3,ARHGDIB,PRKAB1,ASF1A,MSH2,IGFBP2,AZU1,PRTN3,LEPRE1,APOA1,IRF2BPL,SRGN,C3,PHPT1,HSPB1,PTPN12,YWHAH,PIAS1,ALOX12,RRM2B,VPS25,SMARCC1,RRP8,RAP1GAP2,SERPINF1,HRSP12,SORT1,LACRT,TBRG4,HUS1,TLR2,ADAM10,ZNF24,PZP,UTP20,ATP5B,YY1,RCOR1,LCN1,TUBB4A,HAT1,PDCL3,CSTA,FBXW11,BTAF1,ITIH4,CDK2,RB1,SERP…
GO:0031324	negative regulation of cellular metabolic process	176	2463	0.12	0.0039	9606.ENSP00000161559,9606.ENSP00000216133,9606.ENSP00000217964,9606.ENSP00000218516,9606.ENSP00000221452,9606.ENSP00000221930,9606.ENSP00000222254,9606.ENSP00000223095,9606.ENSP00000226218,9606.ENSP00000227163,9606.ENSP00000228251,9606.ENSP00000233146,9606.ENSP00000236040,9606.ENSP00000238647,9606.ENSP00000245907,9606.ENSP00000248553,9606.ENSP00000249636,9606.ENSP00000253794,9606.ENSP00000254480,…	CEACAM1,CBX7,TBL1X,GLA,RELB,TGFB1,PIK3R2,SERPINE1,VTN,SPI1,YBX3,MSH2,LEPRE1,IRF2BPL,C3,HSPB1,PIAS1,VPS25,SMARCC1,RRP8,SERPINF1,HRSP12,HUS1,ZNF24,PZP,YY1,RCOR1,LCN1,HAT1,PDCL3,CSTA,FBXW11,BTAF1,ITIH4,CDK2,RB1,SERPINB12,ITIH1,LIMD1,TERF1,GPD1L,UBP1,SERPINB3,UBASH3B,GNAQ,KLHL40,UBXN1,SAP30,ABCE1,SAP30L,HIF1AN,RUNX1,NFATC3,KMT2D,HDAC3,BPTF,F2,MEPCE,CST6,RSF1,CC2D1A,CLU,TLK2,SUZ12,ROCK2,GCFC2,COQ7,DDX…
GO:0044267	cellular protein metabolic process	244	3603	0.1	0.0039	9606.ENSP00000169298,9606.ENSP00000210060,9606.ENSP00000216274,9606.ENSP00000217964,9606.ENSP00000221930,9606.ENSP00000222120,9606.ENSP00000223029,9606.ENSP00000225430,9606.ENSP00000227163,9606.ENSP00000227266,9606.ENSP00000229328,9606.ENSP00000233242,9606.ENSP00000233809,9606.ENSP00000236040,9606.ENSP00000236850,9606.ENSP00000237014,9606.ENSP00000238823,9606.ENSP00000239891,9606.ENSP00000245907,…	ST6GAL1,DHPS,RIPK3,TBL1X,TGFB1,RAB3D,AIMP2,RPL19,SPI1,CTSC,PRKAB1,APOB,IGFBP2,LEPRE1,APOA1,TTR,FAM98A,ALG5,C3,PHPT1,PTPN12,PIAS1,DHX29,EIF3G,VPS25,DPH2,LACRT,TBRG4,HUS1,TLR2,ADAM10,HEXB,BLMH,YY1,RCOR1,RPL8,MAST3,UBE2R2,GATB,HAT1,CSTA,F13A1,FBXW11,GET4,GTF2H1,RNF141,EIF2B2,ALG10,CDK2,FN3KRP,EIF2B5,PELO,PCYOX1L,CDK16,PAK1,HMBS,GUF1,UBASH3B,RASA2,KLHL40,MRPL10,RNF126,UBXN1,ALB,WDR82,SAP30,ABCE1,RPS2…
GO:0045047	protein targeting to ER	17	101	0.49	0.0039	9606.ENSP00000225430,9606.ENSP00000262584,9606.ENSP00000296674,9606.ENSP00000309334,9606.ENSP00000339095,9606.ENSP00000346037,9606.ENSP00000348849,9606.ENSP00000357998,9606.ENSP00000379339,9606.ENSP00000386717,9606.ENSP00000414321,9606.ENSP00000452909,9606.ENSP00000464342,9606.ENSP00000464813,9606.ENSP00000467466,9606.ENSP00000472985,9606.ENSP00000478310	RPL19,RPL8,RPS23,RPL15,RPS7,RPLP1,RPS26,SEC63,RPS29,RPL31,RPS24,RPL28,RPL36,RPL27,RPS15,RPS5,SPCS1
GO:0048193	Golgi vesicle transport	36	325	0.31	0.0039	9606.ENSP00000227266,9606.ENSP00000254286,9606.ENSP00000256637,9606.ENSP00000257700,9606.ENSP00000258301,9606.ENSP00000263897,9606.ENSP00000283351,9606.ENSP00000291574,9606.ENSP00000299886,9606.ENSP00000302783,9606.ENSP00000308236,9606.ENSP00000308541,9606.ENSP00000315775,9606.ENSP00000317790,9606.ENSP00000324318,9606.ENSP00000349259,9606.ENSP00000349351,9606.ENSP00000354573,9606.ENSP00000356771,…	CTSC,ACTR10,SORT1,RINT1,STX6,USE1,TRAPPC8,TRAPPC10,COG1,TRAPPC1,COMMD1,F2,COG4,SPTBN5,TRAPPC12,SPTBN1,BICD2,MACF1,F5,GBF1,SPTAN1,OPTN,EXOC1,ATP8A1,KRT18,MYO1B,PROS1,CD59,DYNC1I2,SEC24A,RAB6C,TRAPPC2,KIF5A,SERPINA1,CCDC91,SPAST
GO:0048522	positive regulation of cellular process	319	4898	0.08	0.0039	9606.ENSP00000005587,9606.ENSP00000008938,9606.ENSP00000161559,9606.ENSP00000175506,9606.ENSP00000206513,9606.ENSP00000210060,9606.ENSP00000216274,9606.ENSP00000217407,9606.ENSP00000217964,9606.ENSP00000218224,9606.ENSP00000219022,9606.ENSP00000221452,9606.ENSP00000221494,9606.ENSP00000221515,9606.ENSP00000221930,9606.ENSP00000222120,9606.ENSP00000222254,9606.ENSP00000223029,9606.ENSP00000223095,…	SKAP2,PGLYRP1,CEACAM1,ASNS,CEBPE,DHPS,RIPK3,LBP,TBL1X,PQBP1,OLFM4,RELB,SF3A2,RETN,TGFB1,RAB3D,PIK3R2,AIMP2,SERPINE1,P2RX1,VTN,SPI1,CTSC,YBX3,ASF1A,DAZAP1,MSH2,APOB,DOK1,IGFBP2,HSPE1,AZU1,PRTN3,LEPRE1,APOA1,TBPL1,IRF2BPL,FAM98A,C3,PHPT1,HSPB1,YWHAH,PIAS1,NUMBL,SMARCC1,RRP8,SERPINF1,IGJ,CHI3L1,RFXAP,HSPBP1,SORT1,CEP135,LACRT,MED4,TBRG4,ORM1,TLR2,ADAM10,ZNF24,HEXB,ATP5B,RAB27B,YY1,ITGA2B,CD81,SELP,P…
GO:0065007	biological regulation	693	11740	0.04	0.0039	9606.ENSP00000005587,9606.ENSP00000008938,9606.ENSP00000011898,9606.ENSP00000161559,9606.ENSP00000175506,9606.ENSP00000194214,9606.ENSP00000204566,9606.ENSP00000205948,9606.ENSP00000206513,9606.ENSP00000210060,9606.ENSP00000216099,9606.ENSP00000216133,9606.ENSP00000216185,9606.ENSP00000216274,9606.ENSP00000217407,9606.ENSP00000217964,9606.ENSP00000218224,9606.ENSP00000218516,9606.ENSP00000219022,…	SKAP2,PGLYRP1,TSPAN9,CEACAM1,ASNS,HSPB11,SPG21,APOH,CEBPE,DHPS,APOBEC3D,CBX7,TXN2,RIPK3,LBP,TBL1X,PQBP1,GLA,OLFM4,RELB,SF3A2,RETN,POLR2I,TGFB1,RAB3D,PIK3R2,AIMP2,SERPINE1,EPX,RPL19,TAX1BP3,P2RX1,VTN,SPI1,CTSC,UNC93B1,YBX3,OAS3,ARHGDIB,PRKAB1,ASF1A,GNB4,DAZAP1,MSH2,APOB,DOK1,IGFBP2,HSPE1,AZU1,PRTN3,LEPRE1,APOA1,TTR,TBPL1,IRF2BPL,FAM98A,SRGN,DDX39A,C3,RTN2,PHPT1,HSPB1,PTPN12,YWHAH,PIAS1,ZFYVE26,ALO…
GO:0031323	regulation of cellular metabolic process	386	6082	0.07	0.0040	9606.ENSP00000161559,9606.ENSP00000206513,9606.ENSP00000216133,9606.ENSP00000216274,9606.ENSP00000217407,9606.ENSP00000217964,9606.ENSP00000218224,9606.ENSP00000218516,9606.ENSP00000221452,9606.ENSP00000221930,9606.ENSP00000222254,9606.ENSP00000223029,9606.ENSP00000223095,9606.ENSP00000225538,9606.ENSP00000226218,9606.ENSP00000227163,9606.ENSP00000227266,9606.ENSP00000228251,9606.ENSP00000228928,…	CEACAM1,CEBPE,CBX7,RIPK3,LBP,TBL1X,PQBP1,GLA,RELB,TGFB1,PIK3R2,AIMP2,SERPINE1,P2RX1,VTN,SPI1,CTSC,YBX3,OAS3,ASF1A,DAZAP1,MSH2,HSPE1,AZU1,LEPRE1,APOA1,TBPL1,IRF2BPL,C3,HSPB1,YWHAH,PIAS1,ZC3H4,VPS25,HGNC:9982,SMARCC1,RRP8,SERPINF1,HRSP12,DPH2,CHI3L1,RFXAP,HSPBP1,LACRT,MED4,TBRG4,HUS1,TLR2,ZNF24,PZP,HEXB,YY1,RCOR1,COMMD9,LCN1,CD81,HAT1,PDCL3,SLC30A9,CSTA,ANXA3,BST1,FBXW11,GTF2H1,RNF141,HPX,BTAF1,ITI…
GO:0000956	nuclear-transcribed mRNA catabolic process	25	191	0.39	0.0043	9606.ENSP00000225430,9606.ENSP00000262584,9606.ENSP00000270066,9606.ENSP00000274311,9606.ENSP00000296674,9606.ENSP00000309334,9606.ENSP00000320503,9606.ENSP00000339095,9606.ENSP00000341247,9606.ENSP00000346037,9606.ENSP00000348849,9606.ENSP00000351159,9606.ENSP00000355279,9606.ENSP00000359939,9606.ENSP00000368984,9606.ENSP00000379339,9606.ENSP00000386717,9606.ENSP00000399862,9606.ENSP00000414321,…	RPL19,RPL8,SMG9,PELO,RPS23,RPL15,EDC3,RPS7,GSPT2,RPLP1,RPS26,CNOT3,CNOT7,EXOSC1,EXOSC9,RPS29,RPL31,CNOT10,RPS24,RPL28,RPL36,RPL27,RPS15,RPS5,DCP1A
GO:0006614	SRP-dependent cotranslational protein targeting to membrane	16	92	0.51	0.0043	9606.ENSP00000225430,9606.ENSP00000262584,9606.ENSP00000296674,9606.ENSP00000309334,9606.ENSP00000339095,9606.ENSP00000346037,9606.ENSP00000348849,9606.ENSP00000357998,9606.ENSP00000379339,9606.ENSP00000386717,9606.ENSP00000414321,9606.ENSP00000452909,9606.ENSP00000464342,9606.ENSP00000464813,9606.ENSP00000467466,9606.ENSP00000472985	RPL19,RPL8,RPS23,RPL15,RPS7,RPLP1,RPS26,SEC63,RPS29,RPL31,RPS24,RPL28,RPL36,RPL27,RPS15,RPS5
GO:0051345	positive regulation of hydrolase activity	66	742	0.22	0.0043	9606.ENSP00000205948,9606.ENSP00000216274,9606.ENSP00000222254,9606.ENSP00000225525,9606.ENSP00000225538,9606.ENSP00000227266,9606.ENSP00000228945,9606.ENSP00000233146,9606.ENSP00000233893,9606.ENSP00000234347,9606.ENSP00000236850,9606.ENSP00000254695,9606.ENSP00000283752,9606.ENSP00000285735,9606.ENSP00000286364,9606.ENSP00000286548,9606.ENSP00000289968,9606.ENSP00000296585,9606.ENSP00000297785,…	APOH,RIPK3,PIK3R2,TAX1BP3,P2RX1,CTSC,ARHGDIB,MSH2,HSPE1,PRTN3,APOA1,RAP1GAP2,SERPINB3,RHOC,RASA2,GNAQ,ARHGAP17,ITGA2,ALDH1A1,ABR,ROCK2,TRIP10,STXBP5,A2M,GSK3B,FBLN1,TBC1D22A,HIP1,EBAG9,SNCA,MEF2C,PDPK1,PLSCR1,ANP32B,FN1,TBC1D9B,SCRIB,SH3BP1,POT1,TPM1,CTGF,ARHGAP30,F11R,CHTOP,S100A9,DNAJB4,RAPGEF1,TBC1D13,GSN,DNAJC2,TANK,PICALM,DYNC1I2,RGN,DEPDC5,PSME4,TBC1D10A,ITGA6,SOS1,SENP1,ARRB1,FAM162A,HSF1,…
GO:0052548	regulation of endopeptidase activity	41	393	0.29	0.0043	9606.ENSP00000223095,9606.ENSP00000225538,9606.ENSP00000226218,9606.ENSP00000233893,9606.ENSP00000245907,9606.ENSP00000254722,9606.ENSP00000261336,9606.ENSP00000263598,9606.ENSP00000264474,9606.ENSP00000266041,9606.ENSP00000269491,9606.ENSP00000273283,9606.ENSP00000283752,9606.ENSP00000311313,9606.ENSP00000317985,9606.ENSP00000323929,9606.ENSP00000336747,9606.ENSP00000338345,9606.ENSP00000345848,…	SERPINE1,P2RX1,VTN,HSPE1,C3,SERPINF1,PZP,LCN1,CSTA,ITIH4,SERPINB12,ITIH1,SERPINB3,CST6,ROCK2,A2M,HIP1,SNCA,ANP32B,ITIH2,SERPINC1,CTGF,S100A9,MMP9,GSN,PICALM,PROS1,SERPINB7,TBC1D10A,AHSG,SENP1,C4A,ARRB1,ITIH3,SERPINE2,SERPINA1,FAM162A,HSF1,AACT,AKT1,NLRP1
GO:0007010	cytoskeleton organization	80	953	0.19	0.0048	9606.ENSP00000233143,9606.ENSP00000246662,9606.ENSP00000248846,9606.ENSP00000252242,9606.ENSP00000252250,9606.ENSP00000252252,9606.ENSP00000257287,9606.ENSP00000262753,9606.ENSP00000262811,9606.ENSP00000264071,9606.ENSP00000264313,9606.ENSP00000266970,9606.ENSP00000267119,9606.ENSP00000273317,9606.ENSP00000274364,9606.ENSP00000278568,9606.ENSP00000290378,9606.ENSP00000292385,9606.ENSP00000296181,…	TMSB10,KRT9,TUBGCP6,KRT5,KRT6C,KRT6B,CEP135,POF1B,MAST3,TUBB4A,SLAIN2,CDK2,KRT71,LIMD1,IQGAP2,PAK1,ACTC1,DBN1,ITGB5,HEATR2,HDAC3,ABR,KRT17,SPTBN5,CEP57,ROCK2,TRIP10,KRT76,TUBA8,HIP1,NISCH,COBLL1,PDPK1,TPM4,PDLIM7,PLS3,SPTBN1,BICD2,ACTB,SH3BP1,SYNE2,TPM1,FRYL,MAP4,INO80,ACTA1,F11R,S100A9,LOR,SLK,CETN2,MTM1,SPTAN1,CAP1,GSN,RCC1,PRKG1,ANXA1,TPM2,CHEK2,KRT18,MYO1B,JUP,ACTN1,DAAM1,NDE1,IQSEC2,PARVB,ME…
GO:0090331	negative regulation of platelet aggregation	6	11	1.01	0.0048	9606.ENSP00000161559,9606.ENSP00000251535,9606.ENSP00000284273,9606.ENSP00000363092,9606.ENSP00000371958,9606.ENSP00000415786	CEACAM1,ALOX12,UBASH3B,PRKG1,CD9,SERPINE2
GO:2000058	regulation of ubiquitin-dependent protein catabolic process	22	158	0.41	0.0048	9606.ENSP00000249636,9606.ENSP00000254480,9606.ENSP00000255631,9606.ENSP00000264254,9606.ENSP00000267163,9606.ENSP00000287777,9606.ENSP00000294119,9606.ENSP00000307833,9606.ENSP00000308236,9606.ENSP00000315130,9606.ENSP00000316512,9606.ENSP00000324806,9606.ENSP00000339095,9606.ENSP00000345195,9606.ENSP00000346986,9606.ENSP00000348769,9606.ENSP00000357122,9606.ENSP00000359423,9606.ENSP00000369217,…	PIAS1,SMARCC1,HSPBP1,PDCL3,RB1,KLHL40,UBXN1,FBXO22,COMMD1,CLU,TLK2,GSK3B,RPS7,UBQLN2,WAC,ARIH2,PYHIN1,MTM1,ARIH1,MAPK9,SENP1,AKT1
GO:0044281	small molecule metabolic process	133	1779	0.14	0.0049	9606.ENSP00000075120,9606.ENSP00000169298,9606.ENSP00000175506,9606.ENSP00000216185,9606.ENSP00000216410,9606.ENSP00000218104,9606.ENSP00000219066,9606.ENSP00000219789,9606.ENSP00000221307,9606.ENSP00000221930,9606.ENSP00000223029,9606.ENSP00000229328,9606.ENSP00000233146,9606.ENSP00000233242,9606.ENSP00000236850,9606.ENSP00000237014,9606.ENSP00000237264,9606.ENSP00000245907,9606.ENSP00000251535,…	SLC2A3,ST6GAL1,ASNS,TXN2,GNPNAT1,ABCD1,NTHL1,CDIPT,CYP4F3,TGFB1,AIMP2,PRKAB1,MSH2,APOB,APOA1,TTR,TBPL1,C3,ALOX12,RRM2B,NDUFA2,HRSP12,TLR2,GGH,HAL,HEXB,BLMH,ATP5B,COQ9,GATB,PDCL3,GUCY1B3,BST1,MGLL,PAPSS1,ITIH4,LUM,PNKD,ITIH1,PCYOX1L,GPD1L,COQ5,ACOX1,PDHA2,DAGLB,ALDH1A1,NDUFA7,GAA,PRSS1,ISCU,PANK2,AHCYL2,UGDH,GCSH,COQ7,DCTPP1,ZADH2,ENO3,NME1,SNCA,NT5C2,BRAT1,NISCH,DHCR7,ACOX3,SCRIB,ITIH2,FUT8,MT-CO…
GO:0007597	blood coagulation, intrinsic pathway	7	17	0.88	0.0050	9606.ENSP00000205948,9606.ENSP00000261405,9606.ENSP00000303942,9606.ENSP00000308541,9606.ENSP00000323929,9606.ENSP00000383382,9606.ENSP00000383931	APOH,VWF,GP9,F2,A2M,GP1BB,GP5
GO:0090330	regulation of platelet aggregation	7	17	0.88	0.0050	9606.ENSP00000161559,9606.ENSP00000251535,9606.ENSP00000284273,9606.ENSP00000363092,9606.ENSP00000371958,9606.ENSP00000408695,9606.ENSP00000415786	CEACAM1,ALOX12,UBASH3B,PRKG1,CD9,PRKCA,SERPINE2
GO:0010543	regulation of platelet activation	9	31	0.73	0.0052	9606.ENSP00000161559,9606.ENSP00000251535,9606.ENSP00000263686,9606.ENSP00000284273,9606.ENSP00000308541,9606.ENSP00000363092,9606.ENSP00000371958,9606.ENSP00000408695,9606.ENSP00000415786	CEACAM1,ALOX12,SELP,UBASH3B,F2,PRKG1,CD9,PRKCA,SERPINE2
GO:0009913	epidermal cell differentiation	34	306	0.31	0.0053	9606.ENSP00000209718,9606.ENSP00000225899,9606.ENSP00000246662,9606.ENSP00000252242,9606.ENSP00000252250,9606.ENSP00000252252,9606.ENSP00000257192,9606.ENSP00000257198,9606.ENSP00000257901,9606.ENSP00000257974,9606.ENSP00000264474,9606.ENSP00000267119,9606.ENSP00000278742,9606.ENSP00000301656,9606.ENSP00000306261,9606.ENSP00000307014,9606.ENSP00000308452,9606.ENSP00000330101,9606.ENSP00000342710,…	KRT23,KRT32,KRT9,KRT5,KRT6C,KRT6B,DSG1,DSC1,KRT85,KRT82,CSTA,KRT71,ST14,KRT27,KRT78,KRT73,KRT17,KRT76,KRT77,SCRIB,S100A7,LOR,C1orf68,FLG,HRNR,ANXA1,TGM3,KRT18,ERCC2,JUP,KRT80,PPHLN1,CASP14,KRT86
GO:0065009	regulation of molecular function	226	3322	0.1	0.0053	9606.ENSP00000161559,9606.ENSP00000205948,9606.ENSP00000216274,9606.ENSP00000218516,9606.ENSP00000221515,9606.ENSP00000221930,9606.ENSP00000222254,9606.ENSP00000223029,9606.ENSP00000223095,9606.ENSP00000225525,9606.ENSP00000225538,9606.ENSP00000226218,9606.ENSP00000227266,9606.ENSP00000228928,9606.ENSP00000228945,9606.ENSP00000229328,9606.ENSP00000233146,9606.ENSP00000233893,9606.ENSP00000233997,…	CEACAM1,APOH,RIPK3,GLA,RETN,TGFB1,PIK3R2,AIMP2,SERPINE1,TAX1BP3,P2RX1,VTN,CTSC,OAS3,ARHGDIB,PRKAB1,MSH2,HSPE1,AZU1,PRTN3,APOA1,TTR,C3,PHPT1,HSPB1,YWHAH,VPS25,RAP1GAP2,SERPINF1,CHI3L1,HSPBP1,SORT1,LACRT,IL36G,TLR2,ABCC9,PZP,MAU2,PPP1R12C,LCN1,CD81,CSTA,ANXA3,GTF2H1,BTAF1,ITIH4,RB1,SERPINB12,ITIH1,EIF2B5,IQGAP2,NFKBIE,TERF1,PAK1,NVL,GPD1L,TRAPPC8,SERPINB3,UBASH3B,RHOC,RASA2,GNAQ,STOM,ARHGAP17,TRAPP…
GO:0090501	RNA phosphodiester bond hydrolysis	20	137	0.43	0.0053	9606.ENSP00000221859,9606.ENSP00000254878,9606.ENSP00000260803,9606.ENSP00000261637,9606.ENSP00000268802,9606.ENSP00000298281,9606.ENSP00000301364,9606.ENSP00000302324,9606.ENSP00000308332,9606.ENSP00000320503,9606.ENSP00000332444,9606.ENSP00000344393,9606.ENSP00000355279,9606.ENSP00000361162,9606.ENSP00000362287,9606.ENSP00000368984,9606.ENSP00000369391,9606.ENSP00000397402,9606.ENSP00000429615,…	POLR2I,HRSP12,DBR1,UTP20,NOB1,PCF11,TSR1,RNASE3,UTP23,EDC3,CSTF2T,FCF1,CNOT7,TOE1,AGO3,EXOSC9,RPP40,TSEN34,ERI1,RPP38
GO:0006952	defense response	98	1234	0.17	0.0055	9606.ENSP00000008938,9606.ENSP00000206513,9606.ENSP00000216099,9606.ENSP00000217407,9606.ENSP00000218224,9606.ENSP00000221452,9606.ENSP00000221930,9606.ENSP00000223095,9606.ENSP00000225371,9606.ENSP00000225538,9606.ENSP00000227471,9606.ENSP00000228928,9606.ENSP00000233997,9606.ENSP00000245907,9606.ENSP00000254801,9606.ENSP00000255409,9606.ENSP00000257867,9606.ENSP00000259205,9606.ENSP00000259396,…	PGLYRP1,CEBPE,APOBEC3D,LBP,PQBP1,RELB,TGFB1,SERPINE1,EPX,P2RX1,UNC93B1,OAS3,AZU1,C3,IGJ,CHI3L1,LACRT,IL36G,ORM1,HLA-F,TLR2,ABCC9,LGALS3BP,SELP,GNLY,ANXA3,MGLL,ITIH4,AKAP8,PF4,CAMP,NFATC3,RNASE3,CD14,TRIM56,F2,CLU,POLR3C,SNCA,HLA-DQA1,APOL3,PLSCR1,FN1,FCAR,HP,HLA-DRB1,ADARB1,MICU1,CNOT7,CR2,C4BPA,SERPINC1,F11R,SLAMF6,S100A7,S100A9,IRAK1,HMGB3,GBP4,GBP2,IFI44L,IFIT3,GSN,C1QC,C1QA,ANXA1,OPTN,EXOC1,L…
GO:0070613	regulation of protein processing	18	116	0.46	0.0055	9606.ENSP00000223095,9606.ENSP00000226218,9606.ENSP00000245907,9606.ENSP00000263645,9606.ENSP00000296130,9606.ENSP00000308541,9606.ENSP00000315130,9606.ENSP00000323929,9606.ENSP00000356024,9606.ENSP00000356037,9606.ENSP00000362924,9606.ENSP00000363770,9606.ENSP00000363773,9606.ENSP00000377783,9606.ENSP00000379191,9606.ENSP00000396688,9606.ENSP00000415786,9606.ENSP00000438615	SERPINE1,VTN,C3,CD81,CLEC3B,F2,CLU,A2M,CR2,C4BPA,GSN,C1QC,C1QA,PROS1,CD59,C4A,SERPINE2,C1R
GO:0043588	skin development	39	373	0.29	0.0056	9606.ENSP00000209718,9606.ENSP00000225899,9606.ENSP00000246662,9606.ENSP00000251535,9606.ENSP00000252242,9606.ENSP00000252250,9606.ENSP00000252252,9606.ENSP00000257192,9606.ENSP00000257198,9606.ENSP00000257901,9606.ENSP00000257974,9606.ENSP00000264474,9606.ENSP00000267119,9606.ENSP00000278742,9606.ENSP00000296585,9606.ENSP00000301656,9606.ENSP00000306261,9606.ENSP00000307014,9606.ENSP00000308452,…	KRT23,KRT32,KRT9,ALOX12,KRT5,KRT6C,KRT6B,DSG1,DSC1,KRT85,KRT82,CSTA,KRT71,ST14,ITGA2,KRT27,KRT78,KRT73,KRT17,KRT76,SMAD4,KRT77,S100A7,LOR,C1orf68,FLG,HRNR,ANXA1,TGM3,FLG2,KRT18,ERCC2,JUP,KRT80,PPHLN1,ITGA6,SOS1,CASP14,KRT86
GO:0061045	negative regulation of wound healing	13	66	0.56	0.0057	9606.ENSP00000161559,9606.ENSP00000205948,9606.ENSP00000223095,9606.ENSP00000226218,9606.ENSP00000251535,9606.ENSP00000284273,9606.ENSP00000308541,9606.ENSP00000308938,9606.ENSP00000363092,9606.ENSP00000371958,9606.ENSP00000377783,9606.ENSP00000415786,9606.ENSP00000484472	CEACAM1,APOH,SERPINE1,VTN,ALOX12,UBASH3B,F2,PLG,PRKG1,CD9,PROS1,SERPINE2,EPPK1
GO:0002181	cytoplasmic translation	12	57	0.59	0.0058	9606.ENSP00000225430,9606.ENSP00000262584,9606.ENSP00000296674,9606.ENSP00000309334,9606.ENSP00000339095,9606.ENSP00000341247,9606.ENSP00000346037,9606.ENSP00000348849,9606.ENSP00000379339,9606.ENSP00000386717,9606.ENSP00000420357,9606.ENSP00000464342	RPL19,RPL8,RPS23,RPL15,RPS7,GSPT2,RPLP1,RPS26,RPS29,RPL31,RWDD1,RPL36
GO:0044265	cellular macromolecule catabolic process	72	842	0.2	0.0058	9606.ENSP00000217964,9606.ENSP00000225430,9606.ENSP00000227266,9606.ENSP00000253794,9606.ENSP00000262584,9606.ENSP00000263228,9606.ENSP00000265094,9606.ENSP00000265857,9606.ENSP00000270066,9606.ENSP00000274311,9606.ENSP00000274569,9606.ENSP00000276692,9606.ENSP00000292363,9606.ENSP00000294119,9606.ENSP00000296674,9606.ENSP00000302324,9606.ENSP00000307833,9606.ENSP00000309334,9606.ENSP00000314023,…	TBL1X,RPL19,CTSC,VPS25,RPL8,UBE2R2,FBXW11,GET4,SMG9,PELO,PCYOX1L,TATDN1,RNF126,UBXN1,RPS23,RNASE3,FBXO22,RPL15,SIDT2,RBBP6,VPS37A,EDC3,CUL1,RPS7,GSPT2,UBQLN2,RPLP1,FBXO2,RBCK1,ARIH2,RPS26,CNOT3,CDC16,CNOT7,CTSS,EXOSC1,OMA1,UBE2A,AGO3,VPS28,VPS36,EXOSC9,ARIH1,USP3,CHEK2,METTL14,TMUB1,TGFB1I1,RPS29,USP8,PSME4,HPSE,WDR81,RPL31,UBE4A,CNOT10,ARRB1,ERLIN1,PPP2R5C,RPS24,SNF8,NUDT16,CDC27,UBE2J1,RPL28,RP…
GO:0010544	negative regulation of platelet activation	7	18	0.86	0.0063	9606.ENSP00000161559,9606.ENSP00000251535,9606.ENSP00000284273,9606.ENSP00000308541,9606.ENSP00000363092,9606.ENSP00000371958,9606.ENSP00000415786	CEACAM1,ALOX12,UBASH3B,F2,PRKG1,CD9,SERPINE2
GO:0051173	positive regulation of nitrogen compound metabolic process	203	2946	0.11	0.0063	9606.ENSP00000206513,9606.ENSP00000216274,9606.ENSP00000217407,9606.ENSP00000217964,9606.ENSP00000218224,9606.ENSP00000221452,9606.ENSP00000221930,9606.ENSP00000222254,9606.ENSP00000223029,9606.ENSP00000223095,9606.ENSP00000225538,9606.ENSP00000226218,9606.ENSP00000227163,9606.ENSP00000227266,9606.ENSP00000228251,9606.ENSP00000229595,9606.ENSP00000233078,9606.ENSP00000233146,9606.ENSP00000233893,…	CEBPE,RIPK3,LBP,TBL1X,PQBP1,RELB,TGFB1,PIK3R2,AIMP2,SERPINE1,P2RX1,VTN,SPI1,CTSC,YBX3,ASF1A,DAZAP1,MSH2,HSPE1,AZU1,TBPL1,IRF2BPL,C3,HSPB1,YWHAH,PIAS1,SMARCC1,CHI3L1,RFXAP,HSPBP1,LACRT,MED4,TLR2,ZNF24,HEXB,YY1,CD81,SLC30A9,ANXA3,FBXW11,GTF2H1,HPX,LUM,CDK2,RB1,AKAP8,EIF2B5,PAK1,NVL,SERPINB3,CCT8,ATAD2,KLHL40,TNFRSF13C,PF4,CLEC3B,ITGA2,LEO1,RUNX1,NFATC3,KMT2D,HDAC3,BPTF,FBXO22,COMMD1,KRT17,F2,ZNF622…
GO:0000184	nuclear-transcribed mRNA catabolic process, nonsense-mediated decay	18	118	0.45	0.0064	9606.ENSP00000225430,9606.ENSP00000262584,9606.ENSP00000270066,9606.ENSP00000296674,9606.ENSP00000309334,9606.ENSP00000339095,9606.ENSP00000341247,9606.ENSP00000346037,9606.ENSP00000348849,9606.ENSP00000379339,9606.ENSP00000386717,9606.ENSP00000414321,9606.ENSP00000452909,9606.ENSP00000464342,9606.ENSP00000464813,9606.ENSP00000467466,9606.ENSP00000472985,9606.ENSP00000476046	RPL19,RPL8,SMG9,RPS23,RPL15,RPS7,GSPT2,RPLP1,RPS26,RPS29,RPL31,RPS24,RPL28,RPL36,RPL27,RPS15,RPS5,DCP1A
GO:0008033	tRNA processing	18	118	0.45	0.0064	9606.ENSP00000203001,9606.ENSP00000231198,9606.ENSP00000250237,9606.ENSP00000311977,9606.ENSP00000314441,9606.ENSP00000333934,9606.ENSP00000339532,9606.ENSP00000348722,9606.ENSP00000351644,9606.ENSP00000369391,9606.ENSP00000378050,9606.ENSP00000381266,9606.ENSP00000397402,9606.ENSP00000402038,9606.ENSP00000414851,9606.ENSP00000420682,9606.ENSP00000455229,9606.ENSP00000478982	TRMT6,THG1L,QTRT1,DUS3L,METTL1,TRMT11,THUMPD3,PUS7,GTPBP3,RPP40,TRPT1,WDR4,TSEN34,MTO1,ELP2,QTRTD1,DUS2,RPP38
GO:0034613	cellular protein localization	106	1367	0.16	0.0065	9606.ENSP00000194214,9606.ENSP00000220822,9606.ENSP00000221930,9606.ENSP00000225430,9606.ENSP00000227471,9606.ENSP00000242465,9606.ENSP00000242776,9606.ENSP00000245923,9606.ENSP00000248553,9606.ENSP00000248975,9606.ENSP00000253794,9606.ENSP00000257867,9606.ENSP00000258301,9606.ENSP00000262584,9606.ENSP00000262815,9606.ENSP00000263645,9606.ENSP00000265857,9606.ENSP00000267082,9606.ENSP00000267163,…	HSPB11,GDAP1,TGFB1,RPL19,UNC93B1,SRGN,DDX39A,RTN2,HSPB1,YWHAH,VPS25,LACRT,STX6,RPL8,MAU2,CD81,GET4,ITGB7,RB1,LIN7C,C11orf73,TRAPPC8,DDX19B,DBN1,LRWD1,ACOX1,THOC7,SLMAP,ABCE1,RPS23,MFF,XPO6,GLE1,RPL15,CLU,CEP57,ROCK2,SRRM1,PPIL2,TBC1D22A,HIP1,RPS7,YTHDC1,ARMCX3,RPLP1,ACOX3,RPS26,PIGR,SPTBN1,TBC1D9B,BICD2,SCRIB,POT1,SYNE2,MACF1,CHAMP1,EXOC8,GNPAT,RAB32,STX11,F11R,CHTOP,SEC63,GBF1,GBP2,TBC1D13,TOMM3…
GO:0034622	cellular protein-containing complex assembly	71	832	0.2	0.0065	9606.ENSP00000221494,9606.ENSP00000221930,9606.ENSP00000226218,9606.ENSP00000229595,9606.ENSP00000248846,9606.ENSP00000249636,9606.ENSP00000252102,9606.ENSP00000253237,9606.ENSP00000254940,9606.ENSP00000257789,9606.ENSP00000264108,9606.ENSP00000264313,9606.ENSP00000265963,9606.ENSP00000269601,9606.ENSP00000272348,9606.ENSP00000273317,9606.ENSP00000273541,9606.ENSP00000276062,9606.ENSP00000281081,…	SF3A2,TGFB1,VTN,ASF1A,TUBGCP6,PIAS1,NDUFA2,GRWD1,NIP7,ORC3,HAT1,SLAIN2,GTF2H1,TXNL4A,SNRPG,LIMD1,ISY1,NDUFB11,NUBPL,LUC7L,RPS23,HEATR2,CENPV,NDUFA7,TBCA,RSF1,CLU,COG4,GCFC2,EDC3,RRP7A,GEMIN4,HCCS,DDX28,HIP1,RTN4,PUM2,YTHDC1,COBLL1,SMAD4,ANP32B,PRPF39,G3BP2,HLA-DRB1,MT-ND1,CNOT7,EXOC8,MDN1,CETN2,AGO3,GSN,RPA2,SMN1,ERCC2,PICALM,BRD2,NDE1,SEC24A,FKBP1A,SMARCA4,DHX30,HSF1,CLNS1A,CELF1,SFSWAP,LUC7L2,G…
GO:1903036	positive regulation of response to wounding	12	58	0.58	0.0065	9606.ENSP00000205948,9606.ENSP00000223095,9606.ENSP00000226218,9606.ENSP00000263686,9606.ENSP00000308541,9606.ENSP00000308938,9606.ENSP00000337838,9606.ENSP00000357000,9606.ENSP00000357727,9606.ENSP00000366109,9606.ENSP00000384262,9606.ENSP00000399421	APOH,SERPINE1,VTN,SELP,F2,PLG,RTN4,USF1,S100A9,ANXA1,HPSE,CD36
GO:0050727	regulation of inflammatory response	36	338	0.3	0.0066	9606.ENSP00000008938,9606.ENSP00000217407,9606.ENSP00000223095,9606.ENSP00000226218,9606.ENSP00000236850,9606.ENSP00000245907,9606.ENSP00000254722,9606.ENSP00000260010,9606.ENSP00000263645,9606.ENSP00000265016,9606.ENSP00000265052,9606.ENSP00000267163,9606.ENSP00000296585,9606.ENSP00000303909,9606.ENSP00000308541,9606.ENSP00000315130,9606.ENSP00000323929,9606.ENSP00000338345,9606.ENSP00000353099,…	PGLYRP1,LBP,SERPINE1,VTN,APOA1,C3,SERPINF1,TLR2,CD81,BST1,MGLL,RB1,ITGA2,ABR,F2,CLU,A2M,SNCA,HLA-DRB1,CR2,C4BPA,S100A9,C1QC,C1QA,GPSM3,ANXA1,CASP5,TBC1D23,PROS1,CD59,CASP4,AHSG,C4A,C1R,MVK,NLRP1
GO:0042274	ribosomal small subunit biogenesis	13	68	0.55	0.0070	9606.ENSP00000254803,9606.ENSP00000261637,9606.ENSP00000268802,9606.ENSP00000301364,9606.ENSP00000308332,9606.ENSP00000321449,9606.ENSP00000339095,9606.ENSP00000344393,9606.ENSP00000363746,9606.ENSP00000386134,9606.ENSP00000414321,9606.ENSP00000467466,9606.ENSP00000472985	UTP3,UTP20,NOB1,TSR1,UTP23,RRP7A,RPS7,FCF1,WDR46,NGDN,RPS24,RPS15,RPS5
GO:0090305	nucleic acid phosphodiester bond hydrolysis	32	287	0.32	0.0070	9606.ENSP00000219066,9606.ENSP00000221859,9606.ENSP00000254878,9606.ENSP00000260803,9606.ENSP00000261637,9606.ENSP00000265849,9606.ENSP00000265963,9606.ENSP00000268802,9606.ENSP00000274311,9606.ENSP00000276692,9606.ENSP00000298281,9606.ENSP00000301364,9606.ENSP00000302324,9606.ENSP00000308332,9606.ENSP00000320503,9606.ENSP00000332444,9606.ENSP00000337060,9606.ENSP00000344393,9606.ENSP00000355279,…	NTHL1,POLR2I,HRSP12,DBR1,UTP20,PMS2,GTF2H1,NOB1,PELO,TATDN1,PCF11,TSR1,RNASE3,UTP23,EDC3,CSTF2T,NME1,FCF1,CNOT7,TOE1,AGO3,RPA2,TDP2,EXOSC9,RPP40,RFC1,ERCC2,TSEN34,ERI1,GTF2H3,DCP1A,RPP38
GO:0000245	spliceosomal complex assembly	12	59	0.58	0.0072	9606.ENSP00000221494,9606.ENSP00000269601,9606.ENSP00000272348,9606.ENSP00000273541,9606.ENSP00000293872,9606.ENSP00000318690,9606.ENSP00000339245,9606.ENSP00000348010,9606.ENSP00000370083,9606.ENSP00000435926,9606.ENSP00000437738,9606.ENSP00000440222	SF3A2,TXNL4A,SNRPG,ISY1,LUC7L,GCFC2,YTHDC1,PRPF39,SMN1,CELF1,SFSWAP,LUC7L2
GO:0006400	tRNA modification	14	78	0.52	0.0072	9606.ENSP00000203001,9606.ENSP00000231198,9606.ENSP00000250237,9606.ENSP00000311977,9606.ENSP00000314441,9606.ENSP00000333934,9606.ENSP00000339532,9606.ENSP00000348722,9606.ENSP00000351644,9606.ENSP00000381266,9606.ENSP00000402038,9606.ENSP00000414851,9606.ENSP00000420682,9606.ENSP00000455229	TRMT6,THG1L,QTRT1,DUS3L,METTL1,TRMT11,THUMPD3,PUS7,GTPBP3,WDR4,MTO1,ELP2,QTRTD1,DUS2
GO:0032434	regulation of proteasomal ubiquitin-dependent protein catabolic process	19	131	0.43	0.0073	9606.ENSP00000249636,9606.ENSP00000254480,9606.ENSP00000255631,9606.ENSP00000267163,9606.ENSP00000287777,9606.ENSP00000294119,9606.ENSP00000307833,9606.ENSP00000308236,9606.ENSP00000315130,9606.ENSP00000316512,9606.ENSP00000324806,9606.ENSP00000345195,9606.ENSP00000346986,9606.ENSP00000348769,9606.ENSP00000359423,9606.ENSP00000369217,9606.ENSP00000394560,9606.ENSP00000394791,9606.ENSP00000451828	PIAS1,SMARCC1,HSPBP1,RB1,KLHL40,UBXN1,FBXO22,COMMD1,CLU,TLK2,GSK3B,UBQLN2,WAC,ARIH2,MTM1,ARIH1,MAPK9,SENP1,AKT1
GO:0034655	nucleobase-containing compound catabolic process	40	394	0.28	0.0074	9606.ENSP00000219066,9606.ENSP00000225430,9606.ENSP00000262584,9606.ENSP00000270066,9606.ENSP00000274311,9606.ENSP00000276692,9606.ENSP00000296674,9606.ENSP00000302324,9606.ENSP00000309334,9606.ENSP00000314023,9606.ENSP00000320503,9606.ENSP00000322524,9606.ENSP00000324105,9606.ENSP00000339095,9606.ENSP00000339479,9606.ENSP00000341247,9606.ENSP00000346037,9606.ENSP00000348849,9606.ENSP00000351159,…	NTHL1,RPL19,RPL8,SMG9,PELO,TATDN1,RPS23,RNASE3,RPL15,SIDT2,EDC3,DCTPP1,ENO3,RPS7,NT5C2,GSPT2,RPLP1,RPS26,CNOT3,CNOT7,EXOSC1,ENTPD1,AGO3,ACOT7,EXOSC9,METTL14,BPGM,RPS29,RPL31,ADAL,CNOT10,RPS24,NUDT16,RPL28,RPL36,RPL27,RPS15,RPS5,DCP1A,NUDT18
GO:0010466	negative regulation of peptidase activity	29	251	0.33	0.0076	9606.ENSP00000223095,9606.ENSP00000226218,9606.ENSP00000245907,9606.ENSP00000254722,9606.ENSP00000261336,9606.ENSP00000263598,9606.ENSP00000264474,9606.ENSP00000266041,9606.ENSP00000269491,9606.ENSP00000273283,9606.ENSP00000283752,9606.ENSP00000294119,9606.ENSP00000311313,9606.ENSP00000323929,9606.ENSP00000338345,9606.ENSP00000351190,9606.ENSP00000356671,9606.ENSP00000361405,9606.ENSP00000377015,…	SERPINE1,VTN,C3,SERPINF1,PZP,LCN1,CSTA,ITIH4,SERPINB12,ITIH1,SERPINB3,UBXN1,CST6,A2M,SNCA,ITIH2,SERPINC1,MMP9,PICALM,PROS1,SERPINB7,AHSG,C4A,ARRB1,ITIH3,SERPINE2,SERPINA1,AACT,AKT1
GO:0050764	regulation of phagocytosis	13	69	0.54	0.0076	9606.ENSP00000221930,9606.ENSP00000233997,9606.ENSP00000234347,9606.ENSP00000245907,9606.ENSP00000260010,9606.ENSP00000296585,9606.ENSP00000303909,9606.ENSP00000345917,9606.ENSP00000356037,9606.ENSP00000361263,9606.ENSP00000393887,9606.ENSP00000396688,9606.ENSP00000399421	TGFB1,AZU1,PRTN3,C3,TLR2,ITGA2,ABR,LYAR,C4BPA,RAPGEF1,AHSG,C4A,CD36
GO:0002460	adaptive immune response based on somatic recombination of immune receptors built from immunoglobulin superfamily domains	19	132	0.43	0.0078	9606.ENSP00000221452,9606.ENSP00000221930,9606.ENSP00000227266,9606.ENSP00000233146,9606.ENSP00000244519,9606.ENSP00000245907,9606.ENSP00000315130,9606.ENSP00000340874,9606.ENSP00000353099,9606.ENSP00000356024,9606.ENSP00000356037,9606.ENSP00000357036,9606.ENSP00000363770,9606.ENSP00000363773,9606.ENSP00000383715,9606.ENSP00000396688,9606.ENSP00000431603,9606.ENSP00000438615,9606.ENSP00000484288	RELB,TGFB1,CTSC,MSH2,BTN3A3,C3,CLU,MEF2C,HLA-DRB1,CR2,C4BPA,SLAMF6,C1QC,C1QA,CMKBR6,C4A,POU2F2,C1R,LIG4
GO:0010952	positive regulation of peptidase activity	23	178	0.38	0.0078	9606.ENSP00000225538,9606.ENSP00000227266,9606.ENSP00000233893,9606.ENSP00000283752,9606.ENSP00000317985,9606.ENSP00000331544,9606.ENSP00000336747,9606.ENSP00000337675,9606.ENSP00000338345,9606.ENSP00000345848,9606.ENSP00000346839,9606.ENSP00000356954,9606.ENSP00000357727,9606.ENSP00000362924,9606.ENSP00000376505,9606.ENSP00000377015,9606.ENSP00000384211,9606.ENSP00000384996,9606.ENSP00000394791,…	P2RX1,CTSC,HSPE1,SERPINB3,ROCK2,FBLN1,HIP1,EBAG9,SNCA,ANP32B,FN1,CTGF,S100A9,GSN,TANK,PICALM,PSME4,TBC1D10A,SENP1,ARRB1,FAM162A,HSF1,NLRP1
GO:0033554	cellular response to stress	117	1553	0.15	0.0081	9606.ENSP00000175506,9606.ENSP00000219066,9606.ENSP00000221452,9606.ENSP00000221859,9606.ENSP00000222254,9606.ENSP00000228251,9606.ENSP00000229595,9606.ENSP00000233146,9606.ENSP00000236850,9606.ENSP00000242776,9606.ENSP00000251119,9606.ENSP00000251810,9606.ENSP00000254605,9606.ENSP00000258774,9606.ENSP00000262238,9606.ENSP00000263863,9606.ENSP00000264424,9606.ENSP00000264451,9606.ENSP00000265094,…	ASNS,NTHL1,RELB,POLR2I,PIK3R2,YBX3,ASF1A,MSH2,APOA1,DDX39A,ZFYVE26,RRM2B,RRP8,HUS1,YY1,GNLY,GUCY1B3,SLC30A9,FBXW11,PMS2,GET4,GTF2H1,CDK2,LIMD1,ISY1,EIF2B5,C11orf73,RNF126,POLR2J,ALB,HIF1AN,HDAC3,MCM7,FBXO22,ZNF622,CASP2,PDS5B,TLK2,SH2D3C,RBBP6,DCTPP1,PDIA5,GSK3B,STK25,CUL1,NDNL2,SNCA,ASCC1,BRAT1,THBS4,MEF2C,TRPC6,UBQLN2,FBXO2,WAC,RBM38,NHEJ1,TPM1,CNOT3,ZNF830,NSMCE1,INO80,CNOT7,EGLN1,NUCKS1,C6orf…
GO:0090303	positive regulation of wound healing	11	51	0.6	0.0081	9606.ENSP00000205948,9606.ENSP00000223095,9606.ENSP00000226218,9606.ENSP00000263686,9606.ENSP00000308541,9606.ENSP00000308938,9606.ENSP00000357000,9606.ENSP00000357727,9606.ENSP00000366109,9606.ENSP00000384262,9606.ENSP00000399421	APOH,SERPINE1,VTN,SELP,F2,PLG,USF1,S100A9,ANXA1,HPSE,CD36
GO:0030100	regulation of endocytosis	27	229	0.34	0.0089	9606.ENSP00000221930,9606.ENSP00000223095,9606.ENSP00000226218,9606.ENSP00000233997,9606.ENSP00000234347,9606.ENSP00000245907,9606.ENSP00000260010,9606.ENSP00000296585,9606.ENSP00000303909,9606.ENSP00000304236,9606.ENSP00000315130,9606.ENSP00000336747,9606.ENSP00000338345,9606.ENSP00000345195,9606.ENSP00000345917,9606.ENSP00000356037,9606.ENSP00000361263,9606.ENSP00000365439,9606.ENSP00000366565,…	TGFB1,SERPINE1,VTN,AZU1,PRTN3,C3,TLR2,ITGA2,ABR,CD14,CLU,HIP1,SNCA,UBQLN2,LYAR,C4BPA,RAPGEF1,HNRNPK,VPS28,PICALM,AHSG,C4A,CD36,CBLL1,ARRB1,B2M,CD177
GO:0046700	heterocycle catabolic process	43	440	0.26	0.0089	9606.ENSP00000219066,9606.ENSP00000225430,9606.ENSP00000261208,9606.ENSP00000262584,9606.ENSP00000270066,9606.ENSP00000274311,9606.ENSP00000276692,9606.ENSP00000296674,9606.ENSP00000302324,9606.ENSP00000309334,9606.ENSP00000314023,9606.ENSP00000320503,9606.ENSP00000322524,9606.ENSP00000324105,9606.ENSP00000339095,9606.ENSP00000339479,9606.ENSP00000341247,9606.ENSP00000346037,9606.ENSP00000348849,…	NTHL1,RPL19,HAL,RPL8,SMG9,PELO,TATDN1,RPS23,RNASE3,RPL15,SIDT2,EDC3,DCTPP1,ENO3,RPS7,NT5C2,GSPT2,RPLP1,RPS26,CNOT3,CNOT7,EXOSC1,ENTPD1,AGO3,ALDH4A1,ACOT7,EXOSC9,METTL14,BPGM,RPS29,RPL31,ADAL,CCBL1,CNOT10,RPS24,NUDT16,RPL28,RPL36,RPL27,RPS15,RPS5,DCP1A,NUDT18
GO:0010951	negative regulation of endopeptidase activity	28	242	0.33	0.0091	9606.ENSP00000223095,9606.ENSP00000226218,9606.ENSP00000245907,9606.ENSP00000254722,9606.ENSP00000261336,9606.ENSP00000263598,9606.ENSP00000264474,9606.ENSP00000266041,9606.ENSP00000269491,9606.ENSP00000273283,9606.ENSP00000283752,9606.ENSP00000311313,9606.ENSP00000323929,9606.ENSP00000338345,9606.ENSP00000351190,9606.ENSP00000356671,9606.ENSP00000361405,9606.ENSP00000377015,9606.ENSP00000377783,…	SERPINE1,VTN,C3,SERPINF1,PZP,LCN1,CSTA,ITIH4,SERPINB12,ITIH1,SERPINB3,CST6,A2M,SNCA,ITIH2,SERPINC1,MMP9,PICALM,PROS1,SERPINB7,AHSG,C4A,ARRB1,ITIH3,SERPINE2,SERPINA1,AACT,AKT1
GO:0070972	protein localization to endoplasmic reticulum	18	123	0.43	0.0091	9606.ENSP00000225430,9606.ENSP00000262584,9606.ENSP00000296674,9606.ENSP00000309334,9606.ENSP00000339095,9606.ENSP00000346037,9606.ENSP00000348849,9606.ENSP00000357998,9606.ENSP00000359000,9606.ENSP00000379339,9606.ENSP00000386717,9606.ENSP00000414321,9606.ENSP00000452909,9606.ENSP00000464342,9606.ENSP00000464813,9606.ENSP00000467466,9606.ENSP00000472985,9606.ENSP00000478310	RPL19,RPL8,RPS23,RPL15,RPS7,RPLP1,RPS26,SEC63,GBF1,RPS29,RPL31,RPS24,RPL28,RPL36,RPL27,RPS15,RPS5,SPCS1
GO:0034645	cellular macromolecule biosynthetic process	235	3518	0.09	0.0092	9606.ENSP00000169298,9606.ENSP00000206513,9606.ENSP00000210060,9606.ENSP00000216133,9606.ENSP00000217964,9606.ENSP00000218224,9606.ENSP00000221452,9606.ENSP00000221859,9606.ENSP00000223029,9606.ENSP00000225430,9606.ENSP00000227163,9606.ENSP00000228251,9606.ENSP00000229595,9606.ENSP00000233242,9606.ENSP00000236850,9606.ENSP00000237264,9606.ENSP00000239891,9606.ENSP00000249636,9606.ENSP00000251636,…	ST6GAL1,CEBPE,DHPS,CBX7,TBL1X,PQBP1,RELB,POLR2I,AIMP2,RPL19,SPI1,YBX3,ASF1A,APOB,APOA1,TBPL1,ALG5,PIAS1,DHX29,RRM2B,EIF3G,GRWD1,VPS25,HGNC:9982,SMARCC1,RRP8,ORC3,MED4,ZNF24,MCM4,YY1,RCOR1,RPL8,TEP1,COMMD9,POLR1A,GATB,MCM6,SLC30A9,GTF2H1,EIF2B2,ALG10,CDK2,RB1,AKAP8,SNRPG,LIMD1,EIF2B5,PELO,TERF1,GUF1,UBP1,ELMSAN1,ATAD2,MRPL10,POLR2J,LRWD1,SAP30,ABCE1,RPS23,SAP30L,PCF11,HIF1AN,LEO1,RUNX1,NFATC3,KMT2…
GO:0044270	cellular nitrogen compound catabolic process	43	441	0.26	0.0092	9606.ENSP00000219066,9606.ENSP00000225430,9606.ENSP00000261208,9606.ENSP00000262584,9606.ENSP00000270066,9606.ENSP00000274311,9606.ENSP00000276692,9606.ENSP00000296674,9606.ENSP00000302324,9606.ENSP00000309334,9606.ENSP00000314023,9606.ENSP00000320503,9606.ENSP00000322524,9606.ENSP00000324105,9606.ENSP00000339095,9606.ENSP00000339479,9606.ENSP00000341247,9606.ENSP00000346037,9606.ENSP00000348849,…	NTHL1,RPL19,HAL,RPL8,SMG9,PELO,TATDN1,RPS23,RNASE3,RPL15,SIDT2,EDC3,DCTPP1,ENO3,RPS7,NT5C2,GSPT2,RPLP1,RPS26,CNOT3,CNOT7,EXOSC1,ENTPD1,AGO3,ACOT7,EXOSC9,METTL14,BPGM,RPS29,TST,RPL31,ADAL,CCBL1,CNOT10,RPS24,NUDT16,RPL28,RPL36,RPL27,RPS15,RPS5,DCP1A,NUDT18
GO:0070584	mitochondrion morphogenesis	7	20	0.81	0.0092	9606.ENSP00000281081,9606.ENSP00000302037,9606.ENSP00000313377,9606.ENSP00000319817,9606.ENSP00000359423,9606.ENSP00000442563,9606.ENSP00000450909	NUBPL,MFF,PANK2,OPA3,MTM1,POLG2,SLIRP
GO:0009059	macromolecule biosynthetic process	238	3576	0.09	0.0100	9606.ENSP00000169298,9606.ENSP00000206513,9606.ENSP00000210060,9606.ENSP00000216133,9606.ENSP00000217964,9606.ENSP00000218224,9606.ENSP00000221452,9606.ENSP00000221859,9606.ENSP00000223029,9606.ENSP00000225430,9606.ENSP00000227163,9606.ENSP00000228251,9606.ENSP00000229595,9606.ENSP00000233242,9606.ENSP00000236850,9606.ENSP00000237264,9606.ENSP00000239891,9606.ENSP00000249636,9606.ENSP00000251636,…	ST6GAL1,CEBPE,DHPS,CBX7,TBL1X,PQBP1,RELB,POLR2I,AIMP2,RPL19,SPI1,YBX3,ASF1A,APOB,APOA1,TBPL1,ALG5,PIAS1,DHX29,RRM2B,EIF3G,GRWD1,VPS25,HGNC:9982,SMARCC1,RRP8,ORC3,MED4,ZNF24,MCM4,YY1,RCOR1,RPL8,TEP1,COMMD9,POLR1A,GATB,MCM6,SLC30A9,GTF2H1,EIF2B2,ALG10,LUM,CDK2,RB1,AKAP8,SNRPG,LIMD1,EIF2B5,PELO,TERF1,GUF1,UBP1,ELMSAN1,ATAD2,MRPL10,POLR2J,LRWD1,SAP30,ABCE1,RPS23,SAP30L,PCF11,HIF1AN,LEO1,RUNX1,NFATC3,…
GO:0016032	viral process	52	571	0.23	0.0103	9606.ENSP00000221930,9606.ENSP00000227520,9606.ENSP00000248248,9606.ENSP00000253108,9606.ENSP00000262241,9606.ENSP00000263645,9606.ENSP00000263780,9606.ENSP00000264254,9606.ENSP00000265983,9606.ENSP00000267082,9606.ENSP00000267163,9606.ENSP00000283629,9606.ENSP00000283752,9606.ENSP00000296181,9606.ENSP00000296577,9606.ENSP00000296585,9606.ENSP00000300060,9606.ENSP00000317985,9606.ENSP00000318629,…	TGFB1,CCDC86,MON1B,EIF3G,RCOR1,CD81,CHMP2B,PDCL3,HPX,ITGB7,RB1,UBP1,SERPINB3,ITGB5,ABCE1,ITGA2,ANPEP,ROCK2,VPS37A,GADD45GIP1,CUL1,FBLN1,RBCK1,SCRIB,HLA-DRB1,CR2,NUCKS1,USF1,F11R,CRTC2,RNGTT,TAF5,IRAK1,GBF1,RCC1,HNRNPK,VPS28,RTN3,KIN,EXOC1,KRT18,ERCC2,TANK,DYNC1I2,HLA-B,SHC1,NUP37,B2M,RBM15B,NLRP1,ITCH,LIG4
GO:0016064	immunoglobulin mediated immune response	13	72	0.53	0.0103	9606.ENSP00000233146,9606.ENSP00000245907,9606.ENSP00000315130,9606.ENSP00000353099,9606.ENSP00000356024,9606.ENSP00000356037,9606.ENSP00000363770,9606.ENSP00000363773,9606.ENSP00000383715,9606.ENSP00000396688,9606.ENSP00000431603,9606.ENSP00000438615,9606.ENSP00000484288	MSH2,C3,CLU,HLA-DRB1,CR2,C4BPA,C1QC,C1QA,CMKBR6,C4A,POU2F2,C1R,LIG4
GO:0044839	cell cycle G2/M phase transition	18	125	0.43	0.0104	9606.ENSP00000257287,9606.ENSP00000264071,9606.ENSP00000265094,9606.ENSP00000266970,9606.ENSP00000269701,9606.ENSP00000276603,9606.ENSP00000317902,9606.ENSP00000326804,9606.ENSP00000359300,9606.ENSP00000362962,9606.ENSP00000363836,9606.ENSP00000368022,9606.ENSP00000369390,9606.ENSP00000372023,9606.ENSP00000379643,9606.ENSP00000380308,9606.ENSP00000402084,9606.ENSP00000448012	CEP135,TUBB4A,FBXW11,CDK2,AKAP8,TERF1,CEP57,CUL1,CETN2,CNTRL,CCNY,OPTN,CDK14,CHEK2,NDE1,DYNC1I2,WEE1,CEP290
GO:0050790	regulation of catalytic activity	159	2249	0.12	0.0104	9606.ENSP00000161559,9606.ENSP00000205948,9606.ENSP00000216274,9606.ENSP00000218516,9606.ENSP00000221930,9606.ENSP00000222254,9606.ENSP00000223029,9606.ENSP00000223095,9606.ENSP00000225525,9606.ENSP00000225538,9606.ENSP00000226218,9606.ENSP00000227266,9606.ENSP00000228928,9606.ENSP00000228945,9606.ENSP00000229328,9606.ENSP00000233146,9606.ENSP00000233893,9606.ENSP00000233997,9606.ENSP00000234347,…	CEACAM1,APOH,RIPK3,GLA,TGFB1,PIK3R2,AIMP2,SERPINE1,TAX1BP3,P2RX1,VTN,CTSC,OAS3,ARHGDIB,PRKAB1,MSH2,HSPE1,AZU1,PRTN3,APOA1,C3,PHPT1,HSPB1,VPS25,RAP1GAP2,SERPINF1,CHI3L1,HSPBP1,SORT1,PZP,PPP1R12C,LCN1,CD81,CSTA,ANXA3,GTF2H1,ITIH4,RB1,SERPINB12,ITIH1,IQGAP2,TERF1,PAK1,NVL,SERPINB3,UBASH3B,RHOC,RASA2,GNAQ,ARHGAP17,UBXN1,ABCE1,ITGA2,ALDH1A1,ABR,F2,ZNF622,CST6,CLU,ROCK2,TRIP10,STXBP5,A2M,GSK3B,STK25,FB…
GO:0080009	mRNA methylation	6	14	0.9	0.0104	9606.ENSP00000203001,9606.ENSP00000282007,9606.ENSP00000297591,9606.ENSP00000351141,9606.ENSP00000373474,9606.ENSP00000401277	TRMT6,ZC3H13,KIAA1429,WTAP,METTL14,CBLL1
GO:0010628	positive regulation of gene expression	133	1826	0.13	0.0107	9606.ENSP00000206513,9606.ENSP00000217964,9606.ENSP00000221452,9606.ENSP00000221930,9606.ENSP00000222254,9606.ENSP00000223095,9606.ENSP00000227163,9606.ENSP00000228251,9606.ENSP00000229328,9606.ENSP00000229595,9606.ENSP00000233078,9606.ENSP00000233242,9606.ENSP00000233997,9606.ENSP00000237264,9606.ENSP00000238647,9606.ENSP00000238823,9606.ENSP00000245907,9606.ENSP00000248975,9606.ENSP00000249636,…	CEBPE,TBL1X,RELB,TGFB1,PIK3R2,SERPINE1,SPI1,YBX3,PRKAB1,ASF1A,DAZAP1,APOB,AZU1,TBPL1,IRF2BPL,FAM98A,C3,YWHAH,PIAS1,SMARCC1,RFXAP,MED4,TLR2,ZNF24,HEXB,YY1,CD81,POLR1A,SLC30A9,FBXW11,GTF2H1,LUM,CDK2,RB1,EIF2B5,ATAD2,ACTC1,PF4,CLEC3B,ITGA2,LEO1,RUNX1,NFATC3,KMT2D,HDAC3,BPTF,KRT17,RSF1,CLU,ROCK2,CRLF3,COQ7,GSK3B,MED16,FBLN1,IKZF1,BCL11A,RPS7,ARMCX3,MEF2C,SMAD4,ARID1B,PLSCR1,NFYA,FN1,WAC,ARID4A,RBM38,…
GO:0010256	endomembrane system organization	35	337	0.29	0.0109	9606.ENSP00000237264,9606.ENSP00000242465,9606.ENSP00000253794,9606.ENSP00000258301,9606.ENSP00000263780,9606.ENSP00000265857,9606.ENSP00000278483,9606.ENSP00000283351,9606.ENSP00000299886,9606.ENSP00000305675,9606.ENSP00000315130,9606.ENSP00000315775,9606.ENSP00000317790,9606.ENSP00000318629,9606.ENSP00000324318,9606.ENSP00000325748,9606.ENSP00000337838,9606.ENSP00000345494,9606.ENSP00000349259,…	TBPL1,SRGN,VPS25,STX6,CHMP2B,GET4,C11orf73,TRAPPC8,COG1,SDPR,CLU,COG4,SPTBN5,VPS37A,TRAPPC12,STK25,RTN4,PLSCR1,SPTBN1,SYNE2,ATL1,EXOC8,GBF1,VPS28,RTN3,VPS36,OPTN,LYST,USP8,NDRG1,PRKCA,SERPINE2,SNF8,AKT1,SPAST
GO:0006974	cellular response to DNA damage stimulus	64	749	0.2	0.0111	9606.ENSP00000219066,9606.ENSP00000221859,9606.ENSP00000229595,9606.ENSP00000233146,9606.ENSP00000242776,9606.ENSP00000251119,9606.ENSP00000251810,9606.ENSP00000258774,9606.ENSP00000262238,9606.ENSP00000264451,9606.ENSP00000265849,9606.ENSP00000265963,9606.ENSP00000266970,9606.ENSP00000273541,9606.ENSP00000292614,9606.ENSP00000307288,9606.ENSP00000312664,9606.ENSP00000313851,9606.ENSP00000316512,…	NTHL1,POLR2I,ASF1A,MSH2,DDX39A,ZFYVE26,RRM2B,HUS1,YY1,SLC30A9,PMS2,GTF2H1,CDK2,ISY1,POLR2J,MCM7,CASP2,PDS5B,TLK2,RBBP6,NDNL2,ASCC1,BRAT1,WAC,RBM38,NHEJ1,CNOT3,ZNF830,NSMCE1,INO80,CNOT7,NUCKS1,C6orf211,PEA15,NSMCE4A,CETN2,UBE2A,DMAP1,RPA2,PHF1,UIMC1,TDP2,FOXO1,KIN,USP3,HMGN1,RFC1,CHEK2,TFPT,ERCC2,TANK,PSME4,GIGYF2,CNOT10,NDRG1,PPP2R5C,MMS19,RAD17,HSF1,POLG2,GTF2H3,AKT1,MAP2K6,LIG4
GO:0043328	protein transport to vacuole involved in ubiquitin-dependent protein catabolic process via the multivesicular body sorting pathway	4	4	1.27	0.0111	9606.ENSP00000253794,9606.ENSP00000366565,9606.ENSP00000367299,9606.ENSP00000421380	VPS25,VPS28,VPS36,SNF8
GO:0002764	immune response-regulating signaling pathway	37	365	0.27	0.0113	9606.ENSP00000005587,9606.ENSP00000008938,9606.ENSP00000204566,9606.ENSP00000217407,9606.ENSP00000221452,9606.ENSP00000222254,9606.ENSP00000227471,9606.ENSP00000233242,9606.ENSP00000260010,9606.ENSP00000266126,9606.ENSP00000273783,9606.ENSP00000278568,9606.ENSP00000300659,9606.ENSP00000304236,9606.ENSP00000339398,9606.ENSP00000340874,9606.ENSP00000344220,9606.ENSP00000347714,9606.ENSP00000348632,…	SKAP2,PGLYRP1,SPG21,LBP,RELB,PIK3R2,UNC93B1,APOB,TLR2,EIF2B2,EIF2B5,PAK1,NFATC3,CD14,HLA-DQA1,MEF2C,PDPK1,FCAR,RBCK1,PIGR,ACTB,HLA-DRB1,CR2,S100A9,CTSS,IRAK1,LILRB2,TANK,CARD11,SOS1,MAPK9,CD36,PTPRJ,SHC1,HLA-DPB1,MAP2K6,ITCH
GO:0006953	acute-phase response	10	45	0.62	0.0113	9606.ENSP00000217407,9606.ENSP00000259396,9606.ENSP00000266041,9606.ENSP00000308541,9606.ENSP00000345494,9606.ENSP00000346839,9606.ENSP00000348170,9606.ENSP00000393887,9606.ENSP00000416066,9606.ENSP00000450540	LBP,ORM1,ITIH4,F2,PLSCR1,FN1,HP,AHSG,SERPINA1,AACT
GO:0050778	positive regulation of immune response	53	589	0.22	0.0113	9606.ENSP00000005587,9606.ENSP00000008938,9606.ENSP00000204566,9606.ENSP00000217407,9606.ENSP00000218224,9606.ENSP00000221452,9606.ENSP00000221930,9606.ENSP00000222254,9606.ENSP00000227471,9606.ENSP00000233146,9606.ENSP00000233242,9606.ENSP00000245907,9606.ENSP00000260010,9606.ENSP00000265983,9606.ENSP00000266126,9606.ENSP00000273783,9606.ENSP00000278568,9606.ENSP00000291232,9606.ENSP00000304236,…	SKAP2,PGLYRP1,SPG21,LBP,PQBP1,RELB,TGFB1,PIK3R2,UNC93B1,MSH2,APOB,C3,TLR2,HPX,EIF2B2,EIF2B5,PAK1,TNFRSF13C,CD14,CLU,POLR3C,PUM2,HLA-DQA1,MEF2C,PDPK1,PLSCR1,RBCK1,ACTB,HLA-DRB1,CR2,C4BPA,SLAMF6,S100A9,CTSS,IRAK1,RAPGEF1,C1QC,C1QA,ANXA1,TANK,CARD11,POLR3D,PUM1,C4A,HLA-B,CD36,PTPRJ,HLA-DPB1,C1R,B2M,MAP2K6,CD177,ITCH
GO:0016197	endosomal transport	23	185	0.36	0.0114	9606.ENSP00000253794,9606.ENSP00000256637,9606.ENSP00000258301,9606.ENSP00000263780,9606.ENSP00000291574,9606.ENSP00000292363,9606.ENSP00000307666,9606.ENSP00000318629,9606.ENSP00000349486,9606.ENSP00000359000,9606.ENSP00000363482,9606.ENSP00000365606,9606.ENSP00000366565,9606.ENSP00000367299,9606.ENSP00000374443,9606.ENSP00000374484,9606.ENSP00000377015,9606.ENSP00000377700,9606.ENSP00000384996,…	VPS25,SORT1,STX6,CHMP2B,TRAPPC10,RNF126,CCDC132,VPS37A,SCRIB,GBF1,FAM21C,GRIPAP1,VPS28,VPS36,LYST,TMEM87A,PICALM,TBC1D23,TBC1D10A,RAB6C,SNF8,AP5B1,VPS29
GO:0010629	negative regulation of gene expression	123	1670	0.14	0.0116	9606.ENSP00000216133,9606.ENSP00000217964,9606.ENSP00000221452,9606.ENSP00000221930,9606.ENSP00000223095,9606.ENSP00000225430,9606.ENSP00000227163,9606.ENSP00000228251,9606.ENSP00000238647,9606.ENSP00000249636,9606.ENSP00000254605,9606.ENSP00000254722,9606.ENSP00000254878,9606.ENSP00000261332,9606.ENSP00000262238,9606.ENSP00000262241,9606.ENSP00000262584,9606.ENSP00000264108,9606.ENSP00000265094,…	CBX7,TBL1X,RELB,TGFB1,SERPINE1,RPL19,SPI1,YBX3,IRF2BPL,PIAS1,RRP8,SERPINF1,HRSP12,ZNF24,YY1,RCOR1,RPL8,HAT1,FBXW11,BTAF1,CDK2,RB1,SMG9,LIMD1,PELO,UBP1,SNIP1,SAP30,RPS23,SAP30L,HIF1AN,RUNX1,NFATC3,KMT2D,HDAC3,BPTF,MEPCE,RPL15,RSF1,CC2D1A,SUZ12,GCFC2,EDC3,COQ7,A2M,IKZF1,NME1,PUM2,SNCA,BCL11A,RPS7,MEF2C,GSPT2,SMAD4,LYAR,RPLP1,SETDB2,ARID4A,PUS7,RPS26,SAP130,CNOT3,DNMT1,GATAD2A,C9orf114,CNOT7,C4BPA,R…
GO:0050789	regulation of biological process	654	11116	0.04	0.0116	9606.ENSP00000005587,9606.ENSP00000008938,9606.ENSP00000011898,9606.ENSP00000161559,9606.ENSP00000175506,9606.ENSP00000194214,9606.ENSP00000204566,9606.ENSP00000205948,9606.ENSP00000206513,9606.ENSP00000210060,9606.ENSP00000216099,9606.ENSP00000216133,9606.ENSP00000216185,9606.ENSP00000216274,9606.ENSP00000217407,9606.ENSP00000217964,9606.ENSP00000218224,9606.ENSP00000218516,9606.ENSP00000219022,…	SKAP2,PGLYRP1,TSPAN9,CEACAM1,ASNS,HSPB11,SPG21,APOH,CEBPE,DHPS,APOBEC3D,CBX7,TXN2,RIPK3,LBP,TBL1X,PQBP1,GLA,OLFM4,RELB,SF3A2,RETN,POLR2I,TGFB1,RAB3D,PIK3R2,AIMP2,SERPINE1,EPX,RPL19,TAX1BP3,P2RX1,VTN,SPI1,CTSC,UNC93B1,YBX3,OAS3,ARHGDIB,PRKAB1,ASF1A,GNB4,DAZAP1,MSH2,APOB,DOK1,IGFBP2,HSPE1,AZU1,PRTN3,LEPRE1,APOA1,TTR,TBPL1,IRF2BPL,FAM98A,SRGN,DDX39A,C3,RTN2,PHPT1,HSPB1,PTPN12,YWHAH,PIAS1,ZFYVE26,ALO…
GO:0051235	maintenance of location	20	150	0.39	0.0118	9606.ENSP00000236850,9606.ENSP00000242465,9606.ENSP00000261416,9606.ENSP00000265857,9606.ENSP00000275015,9606.ENSP00000292385,9606.ENSP00000295897,9606.ENSP00000305692,9606.ENSP00000350719,9606.ENSP00000352738,9606.ENSP00000354812,9606.ENSP00000357712,9606.ENSP00000357727,9606.ENSP00000362924,9606.ENSP00000377508,9606.ENSP00000386043,9606.ENSP00000399421,9606.ENSP00000449428,9606.ENSP00000451828,…	APOA1,SRGN,HEXB,GET4,NFKBIE,DBN1,ALB,GAA,SYNE2,G3BP2,C9orf114,S100A7,S100A9,GSN,JUP,LTBP1,CD36,TWF1,AKT1,DGAT1
GO:0042176	regulation of protein catabolic process	37	368	0.27	0.0127	9606.ENSP00000227266,9606.ENSP00000249636,9606.ENSP00000254480,9606.ENSP00000255631,9606.ENSP00000263645,9606.ENSP00000264254,9606.ENSP00000267163,9606.ENSP00000269491,9606.ENSP00000287777,9606.ENSP00000294119,9606.ENSP00000307833,9606.ENSP00000308236,9606.ENSP00000315130,9606.ENSP00000316512,9606.ENSP00000324806,9606.ENSP00000338345,9606.ENSP00000339095,9606.ENSP00000345195,9606.ENSP00000346986,…	CTSC,PIAS1,SMARCC1,HSPBP1,CD81,PDCL3,RB1,SERPINB12,KLHL40,UBXN1,FBXO22,COMMD1,CLU,TLK2,GSK3B,SNCA,RPS7,UBQLN2,WAC,ARIH2,C4BPA,PYHIN1,MTM1,VPS28,FOXO1,ARIH1,CHEK2,BANP,RGN,MAPK9,SENP1,SERPINE2,SNF8,GGA3,UBE2J1,AKT1,ITCH
GO:0044770	cell cycle phase transition	29	263	0.31	0.0133	9606.ENSP00000249636,9606.ENSP00000257287,9606.ENSP00000257789,9606.ENSP00000262105,9606.ENSP00000264071,9606.ENSP00000264156,9606.ENSP00000265094,9606.ENSP00000266970,9606.ENSP00000267163,9606.ENSP00000269701,9606.ENSP00000276603,9606.ENSP00000307288,9606.ENSP00000317902,9606.ENSP00000318804,9606.ENSP00000326804,9606.ENSP00000359300,9606.ENSP00000362937,9606.ENSP00000362962,9606.ENSP00000363017,…	PIAS1,CEP135,ORC3,MCM4,TUBB4A,MCM6,FBXW11,CDK2,RB1,AKAP8,TERF1,MCM7,CEP57,CRLF3,CUL1,CETN2,RCC1,CNTRL,RPA2,CCNY,OPTN,CDK14,CHEK2,NDE1,DYNC1I2,WEE1,CDC27,CEP290,SPAST
GO:0016556	mRNA modification	7	22	0.77	0.0136	9606.ENSP00000203001,9606.ENSP00000282007,9606.ENSP00000297591,9606.ENSP00000348722,9606.ENSP00000351141,9606.ENSP00000373474,9606.ENSP00000401277	TRMT6,ZC3H13,KIAA1429,PUS7,WTAP,METTL14,CBLL1
GO:0019439	aromatic compound catabolic process	43	453	0.25	0.0138	9606.ENSP00000219066,9606.ENSP00000225430,9606.ENSP00000261208,9606.ENSP00000262584,9606.ENSP00000270066,9606.ENSP00000274311,9606.ENSP00000276692,9606.ENSP00000296674,9606.ENSP00000302324,9606.ENSP00000309334,9606.ENSP00000314023,9606.ENSP00000320503,9606.ENSP00000322524,9606.ENSP00000324105,9606.ENSP00000339095,9606.ENSP00000339479,9606.ENSP00000341247,9606.ENSP00000346037,9606.ENSP00000348849,…	NTHL1,RPL19,HAL,RPL8,SMG9,PELO,TATDN1,RPS23,RNASE3,RPL15,SIDT2,EDC3,DCTPP1,ENO3,RPS7,NT5C2,GSPT2,RPLP1,RPS26,CNOT3,CNOT7,EXOSC1,ENTPD1,AGO3,ACOT7,MAOB,EXOSC9,METTL14,BPGM,RPS29,RPL31,ADAL,CCBL1,CNOT10,RPS24,NUDT16,RPL28,RPL36,RPL27,RPS15,RPS5,DCP1A,NUDT18
GO:0006376	mRNA splice site selection	8	30	0.69	0.0145	9606.ENSP00000221494,9606.ENSP00000273541,9606.ENSP00000293872,9606.ENSP00000339245,9606.ENSP00000348010,9606.ENSP00000435926,9606.ENSP00000437738,9606.ENSP00000440222	SF3A2,ISY1,LUC7L,YTHDC1,PRPF39,CELF1,SFSWAP,LUC7L2
GO:0031325	positive regulation of cellular metabolic process	206	3060	0.1	0.0145	9606.ENSP00000206513,9606.ENSP00000216274,9606.ENSP00000217407,9606.ENSP00000217964,9606.ENSP00000218224,9606.ENSP00000221452,9606.ENSP00000221930,9606.ENSP00000222254,9606.ENSP00000223029,9606.ENSP00000223095,9606.ENSP00000225538,9606.ENSP00000226218,9606.ENSP00000227163,9606.ENSP00000227266,9606.ENSP00000228251,9606.ENSP00000229595,9606.ENSP00000233078,9606.ENSP00000233146,9606.ENSP00000233893,…	CEBPE,RIPK3,LBP,TBL1X,PQBP1,RELB,TGFB1,PIK3R2,AIMP2,SERPINE1,P2RX1,VTN,SPI1,CTSC,YBX3,ASF1A,DAZAP1,MSH2,HSPE1,AZU1,APOA1,TBPL1,IRF2BPL,C3,HSPB1,YWHAH,PIAS1,SMARCC1,CHI3L1,RFXAP,HSPBP1,LACRT,MED4,TLR2,ZNF24,HEXB,YY1,CD81,SLC30A9,ANXA3,FBXW11,GTF2H1,HPX,LUM,CDK2,RB1,TRIM65,AKAP8,EIF2B5,PAK1,NVL,SERPINB3,CCT8,ATAD2,KLHL40,TNFRSF13C,PF4,CLEC3B,ITGA2,LEO1,RUNX1,NFATC3,KMT2D,HDAC3,BPTF,FBXO22,COMMD1,KR…
GO:0071702	organic substance transport	145	2040	0.12	0.0145	9606.ENSP00000075120,9606.ENSP00000161559,9606.ENSP00000194214,9606.ENSP00000205948,9606.ENSP00000217407,9606.ENSP00000218104,9606.ENSP00000220822,9606.ENSP00000221930,9606.ENSP00000222120,9606.ENSP00000222254,9606.ENSP00000225430,9606.ENSP00000225538,9606.ENSP00000227471,9606.ENSP00000233242,9606.ENSP00000236850,9606.ENSP00000238855,9606.ENSP00000240079,9606.ENSP00000242776,9606.ENSP00000245923,…	SLC2A3,CEACAM1,HSPB11,APOH,LBP,ABCD1,GDAP1,TGFB1,RAB3D,PIK3R2,RPL19,P2RX1,UNC93B1,APOB,APOA1,AFTPH,CCDC53,DDX39A,RTN2,HSPB1,YWHAH,VPS25,XPO4,CHI3L1,SORT1,RINT1,STX6,TLR2,RPL8,LCN1,CHMP2B,USE1,LSG1,HPX,SLC15A4,AKAP8,NFKBIE,CDK16,LIN7C,C11orf73,RAB3C,DDX19B,ACOX1,THOC7,OSBPL11,ABCE1,RPS23,COG1,MFF,XPO6,CCDC132,COMMD1,GLE1,RPL15,SIDT2,CLU,COG4,CEP57,VPS37A,STXBP5,SRRM1,SLC25A42,TBC1D22A,HIP1,SNCA,RP…
GO:0018130	heterocycle biosynthetic process	208	3095	0.1	0.0147	9606.ENSP00000206513,9606.ENSP00000216133,9606.ENSP00000216410,9606.ENSP00000217964,9606.ENSP00000218224,9606.ENSP00000219066,9606.ENSP00000221452,9606.ENSP00000221859,9606.ENSP00000221930,9606.ENSP00000227163,9606.ENSP00000228251,9606.ENSP00000229595,9606.ENSP00000237264,9606.ENSP00000249636,9606.ENSP00000251810,9606.ENSP00000253794,9606.ENSP00000254325,9606.ENSP00000254480,9606.ENSP00000254605,…	CEBPE,CBX7,GNPNAT1,TBL1X,PQBP1,NTHL1,RELB,POLR2I,TGFB1,SPI1,YBX3,ASF1A,TBPL1,PIAS1,RRM2B,VPS25,HGNC:9982,SMARCC1,RRP8,MED4,ZNF24,ATP5B,YY1,RCOR1,TEP1,COMMD9,POLR1A,PDCL3,GUCY1B3,SLC30A9,PAPSS1,GTF2H1,RB1,AKAP8,SNRPG,LIMD1,TERF1,HMBS,UBP1,ELMSAN1,ATAD2,POLR2J,PDHA2,SAP30,SAP30L,PCF11,HIF1AN,LEO1,RUNX1,NFATC3,KMT2D,POLR1D,HDAC3,BPTF,IRF2BP1,COMMD1,C10orf2,INTS6,RSF1,NFKBIB,PANK2,CC2D1A,WHSC1L1,SUZ1…
GO:0006886	intracellular protein transport	69	836	0.19	0.0151	9606.ENSP00000194214,9606.ENSP00000220822,9606.ENSP00000221930,9606.ENSP00000225430,9606.ENSP00000227471,9606.ENSP00000242776,9606.ENSP00000245923,9606.ENSP00000248553,9606.ENSP00000248975,9606.ENSP00000253794,9606.ENSP00000258301,9606.ENSP00000262584,9606.ENSP00000278483,9606.ENSP00000288071,9606.ENSP00000293217,9606.ENSP00000295899,9606.ENSP00000296577,9606.ENSP00000296674,9606.ENSP00000302037,…	HSPB11,GDAP1,TGFB1,RPL19,UNC93B1,DDX39A,RTN2,HSPB1,YWHAH,VPS25,STX6,RPL8,C11orf73,DDX19B,ACOX1,THOC7,ABCE1,RPS23,MFF,XPO6,GLE1,RPL15,CLU,CEP57,SRRM1,TBC1D22A,HIP1,RPS7,YTHDC1,RPLP1,ACOX3,RPS26,TBC1D9B,SCRIB,GNPAT,STX11,CHTOP,SEC63,TBC1D13,TOMM34,SYTL4,GRIPAP1,RILPL1,VPS28,VPS36,TOM1L2,RPS29,NUDT19,SEC24A,TBC1D10A,RPL31,TNPO2,KIF5A,RPS24,SNF8,KIF13B,ENY2,GGA3,NUP37,AKT1,RPL28,RBM15B,RPL36,RPL27,RP…
GO:1901361	organic cyclic compound catabolic process	45	484	0.24	0.0151	9606.ENSP00000219066,9606.ENSP00000225430,9606.ENSP00000248975,9606.ENSP00000261208,9606.ENSP00000262584,9606.ENSP00000270066,9606.ENSP00000274311,9606.ENSP00000276692,9606.ENSP00000296674,9606.ENSP00000302324,9606.ENSP00000309334,9606.ENSP00000314023,9606.ENSP00000320503,9606.ENSP00000322524,9606.ENSP00000324105,9606.ENSP00000339095,9606.ENSP00000339479,9606.ENSP00000341247,9606.ENSP00000346037,…	NTHL1,RPL19,YWHAH,HAL,RPL8,SMG9,PELO,TATDN1,RPS23,RNASE3,RPL15,SIDT2,EDC3,DCTPP1,ENO3,RPS7,NT5C2,GSPT2,RPLP1,RPS26,CNOT3,CNOT7,EXOSC1,ENTPD1,AGO3,ALDH4A1,ACOT7,MAOB,EXOSC9,METTL14,BPGM,RPS29,RPL31,ADAL,CCBL1,CNOT10,RPS24,NUDT16,RPL28,RPL36,RPL27,RPS15,RPS5,DCP1A,NUDT18
GO:0019438	aromatic compound biosynthetic process	208	3100	0.1	0.0157	9606.ENSP00000206513,9606.ENSP00000216133,9606.ENSP00000216410,9606.ENSP00000217964,9606.ENSP00000218224,9606.ENSP00000219066,9606.ENSP00000221452,9606.ENSP00000221859,9606.ENSP00000221930,9606.ENSP00000227163,9606.ENSP00000228251,9606.ENSP00000229595,9606.ENSP00000237264,9606.ENSP00000249636,9606.ENSP00000251810,9606.ENSP00000253794,9606.ENSP00000254325,9606.ENSP00000254480,9606.ENSP00000254605,…	CEBPE,CBX7,GNPNAT1,TBL1X,PQBP1,NTHL1,RELB,POLR2I,TGFB1,SPI1,YBX3,ASF1A,TBPL1,PIAS1,RRM2B,VPS25,HGNC:9982,SMARCC1,RRP8,MED4,ZNF24,ATP5B,YY1,RCOR1,TEP1,COMMD9,POLR1A,PDCL3,GUCY1B3,SLC30A9,PAPSS1,GTF2H1,RB1,AKAP8,SNRPG,LIMD1,TERF1,HMBS,UBP1,ELMSAN1,ATAD2,POLR2J,PDHA2,SAP30,SAP30L,PCF11,HIF1AN,LEO1,RUNX1,NFATC3,KMT2D,POLR1D,HDAC3,BPTF,IRF2BP1,COMMD1,C10orf2,INTS6,RSF1,NFKBIB,PANK2,CC2D1A,WHSC1L1,SUZ1…
GO:0030168	platelet activation	17	120	0.42	0.0159	9606.ENSP00000225538,9606.ENSP00000261405,9606.ENSP00000262407,9606.ENSP00000284273,9606.ENSP00000286548,9606.ENSP00000296029,9606.ENSP00000303942,9606.ENSP00000308541,9606.ENSP00000318128,9606.ENSP00000340913,9606.ENSP00000344220,9606.ENSP00000345494,9606.ENSP00000371958,9606.ENSP00000383382,9606.ENSP00000383931,9606.ENSP00000408695,9606.ENSP00000409581	P2RX1,VWF,ITGA2B,UBASH3B,GNAQ,PF4,GP9,F2,BLOC1S4,TRPC6,PDPK1,PLSCR1,CD9,GP1BB,GP5,PRKCA,ARRB1
GO:0044772	mitotic cell cycle phase transition	28	254	0.31	0.0159	9606.ENSP00000249636,9606.ENSP00000257287,9606.ENSP00000257789,9606.ENSP00000262105,9606.ENSP00000264071,9606.ENSP00000264156,9606.ENSP00000265094,9606.ENSP00000266970,9606.ENSP00000267163,9606.ENSP00000276603,9606.ENSP00000307288,9606.ENSP00000317902,9606.ENSP00000318804,9606.ENSP00000326804,9606.ENSP00000359300,9606.ENSP00000362937,9606.ENSP00000362962,9606.ENSP00000363017,9606.ENSP00000363836,…	PIAS1,CEP135,ORC3,MCM4,TUBB4A,MCM6,FBXW11,CDK2,RB1,TERF1,MCM7,CEP57,CRLF3,CUL1,CETN2,RCC1,CNTRL,RPA2,CCNY,OPTN,CDK14,CHEK2,NDE1,DYNC1I2,WEE1,CDC27,CEP290,SPAST
GO:0002455	humoral immune response mediated by circulating immunoglobulin	9	39	0.63	0.0160	9606.ENSP00000245907,9606.ENSP00000315130,9606.ENSP00000353099,9606.ENSP00000356024,9606.ENSP00000356037,9606.ENSP00000363770,9606.ENSP00000363773,9606.ENSP00000396688,9606.ENSP00000438615	C3,CLU,HLA-DRB1,CR2,C4BPA,C1QC,C1QA,C4A,C1R
GO:1903050	regulation of proteolysis involved in cellular protein catabolic process	25	216	0.33	0.0160	9606.ENSP00000227266,9606.ENSP00000249636,9606.ENSP00000254480,9606.ENSP00000255631,9606.ENSP00000264254,9606.ENSP00000267163,9606.ENSP00000287777,9606.ENSP00000294119,9606.ENSP00000307833,9606.ENSP00000308236,9606.ENSP00000315130,9606.ENSP00000316512,9606.ENSP00000324806,9606.ENSP00000339095,9606.ENSP00000345195,9606.ENSP00000346986,9606.ENSP00000348769,9606.ENSP00000357122,9606.ENSP00000359423,…	CTSC,PIAS1,SMARCC1,HSPBP1,PDCL3,RB1,KLHL40,UBXN1,FBXO22,COMMD1,CLU,TLK2,GSK3B,RPS7,UBQLN2,WAC,ARIH2,PYHIN1,MTM1,ARIH1,RGN,MAPK9,SENP1,UBE2J1,AKT1
GO:0051918	negative regulation of fibrinolysis	5	10	0.97	0.0168	9606.ENSP00000205948,9606.ENSP00000223095,9606.ENSP00000308541,9606.ENSP00000308938,9606.ENSP00000357000	APOH,SERPINE1,F2,PLG,USF1
GO:0090150	establishment of protein localization to membrane	25	217	0.33	0.0168	9606.ENSP00000225430,9606.ENSP00000262584,9606.ENSP00000265857,9606.ENSP00000296674,9606.ENSP00000309334,9606.ENSP00000339095,9606.ENSP00000346037,9606.ENSP00000348849,9606.ENSP00000349259,9606.ENSP00000349486,9606.ENSP00000354573,9606.ENSP00000357998,9606.ENSP00000365606,9606.ENSP00000366070,9606.ENSP00000368022,9606.ENSP00000373487,9606.ENSP00000379339,9606.ENSP00000386717,9606.ENSP00000414321,…	RPL19,RPL8,GET4,RPS23,RPL15,RPS7,RPLP1,RPS26,SPTBN1,SCRIB,MACF1,SEC63,GRIPAP1,RILPL1,OPTN,KRT18,RPS29,RPL31,RPS24,RPL28,RPL36,RPL27,RPS15,RPS5,CLIP1
GO:0006289	nucleotide-excision repair	16	110	0.43	0.0173	9606.ENSP00000219066,9606.ENSP00000221859,9606.ENSP00000258774,9606.ENSP00000264451,9606.ENSP00000265963,9606.ENSP00000273541,9606.ENSP00000292614,9606.ENSP00000354518,9606.ENSP00000359300,9606.ENSP00000363017,9606.ENSP00000370125,9606.ENSP00000371321,9606.ENSP00000375809,9606.ENSP00000412698,9606.ENSP00000445162,9606.ENSP00000484288	NTHL1,POLR2I,HUS1,SLC30A9,GTF2H1,ISY1,POLR2J,ZNF830,CETN2,RPA2,HMGN1,RFC1,ERCC2,MMS19,GTF2H3,LIG4
GO:0007049	cell cycle	96	1263	0.15	0.0185	9606.ENSP00000221930,9606.ENSP00000229328,9606.ENSP00000233146,9606.ENSP00000248846,9606.ENSP00000249636,9606.ENSP00000251119,9606.ENSP00000254878,9606.ENSP00000257287,9606.ENSP00000257700,9606.ENSP00000257789,9606.ENSP00000258770,9606.ENSP00000258774,9606.ENSP00000262105,9606.ENSP00000262815,9606.ENSP00000263780,9606.ENSP00000264071,9606.ENSP00000264156,9606.ENSP00000265094,9606.ENSP00000266970,…	TGFB1,PRKAB1,MSH2,TUBGCP6,PIAS1,ZFYVE26,HRSP12,CEP135,RINT1,ORC3,TBRG4,HUS1,MCM4,MAU2,CHMP2B,TUBB4A,MCM6,FBXW11,CDK2,RB1,TXNL4A,AKAP8,PELO,TERF1,RHOC,CENPV,HDAC3,MCM7,CASP2,PDS5B,TLK2,CEP57,ROCK2,CRLF3,GADD45GIP1,TRAPPC12,CUL1,IKZF1,GSPT2,SETDB2,RBM38,SPTBN1,ZC3HC1,WTAP,CNOT3,MCMBP,MAP4,CDC16,ZNF830,CHAMP1,C9orf114,INO80,CNOT7,RNF2,PYHIN1,PMF1,CETN2,RCC1,CNTRL,RPA2,CCNY,ING1,SPIN1,DYNLT3,OPTN,CDK…
GO:0065008	regulation of biological quality	234	3559	0.09	0.0189	9606.ENSP00000161559,9606.ENSP00000205948,9606.ENSP00000210060,9606.ENSP00000216185,9606.ENSP00000216274,9606.ENSP00000217964,9606.ENSP00000218516,9606.ENSP00000221515,9606.ENSP00000221930,9606.ENSP00000222120,9606.ENSP00000222254,9606.ENSP00000223095,9606.ENSP00000225538,9606.ENSP00000226218,9606.ENSP00000227163,9606.ENSP00000228251,9606.ENSP00000233242,9606.ENSP00000233997,9606.ENSP00000234347,…	CEACAM1,APOH,DHPS,TXN2,RIPK3,TBL1X,GLA,RETN,TGFB1,RAB3D,PIK3R2,SERPINE1,P2RX1,VTN,SPI1,YBX3,APOB,AZU1,PRTN3,LEPRE1,APOA1,TTR,SRGN,C3,PHPT1,HSPB1,YWHAH,ALOX12,RAP1GAP2,SERPINF1,HRSP12,DSG1,LACRT,TBRG4,SIT1,TLR2,VWF,HEXB,ATP5B,RCOR1,ITGA2B,TEP1,COMMD9,CD81,SELP,CHMP2B,SLC30A9,F13A1,FBXW11,GET4,HPX,RB1,SPG7,PNKD,LIMD1,IQGAP2,NFKBIE,CDK16,TERF1,LIN7C,PAK1,GPD1L,CFDP1,UBASH3B,GNAQ,CCT8,TNFRSF13C,DBN1,…
GO:0002253	activation of immune response	38	393	0.25	0.0195	9606.ENSP00000005587,9606.ENSP00000008938,9606.ENSP00000204566,9606.ENSP00000217407,9606.ENSP00000218224,9606.ENSP00000221452,9606.ENSP00000222254,9606.ENSP00000227471,9606.ENSP00000233242,9606.ENSP00000245907,9606.ENSP00000260010,9606.ENSP00000266126,9606.ENSP00000273783,9606.ENSP00000278568,9606.ENSP00000304236,9606.ENSP00000315130,9606.ENSP00000339398,9606.ENSP00000340874,9606.ENSP00000344220,…	SKAP2,PGLYRP1,SPG21,LBP,PQBP1,RELB,PIK3R2,UNC93B1,APOB,C3,TLR2,EIF2B2,EIF2B5,PAK1,CD14,CLU,HLA-DQA1,MEF2C,PDPK1,RBCK1,ACTB,HLA-DRB1,CR2,C4BPA,S100A9,CTSS,IRAK1,C1QC,C1QA,TANK,CARD11,C4A,CD36,PTPRJ,HLA-DPB1,C1R,MAP2K6,ITCH
GO:0034654	nucleobase-containing compound biosynthetic process	203	3031	0.09	0.0195	9606.ENSP00000206513,9606.ENSP00000216133,9606.ENSP00000216410,9606.ENSP00000217964,9606.ENSP00000218224,9606.ENSP00000219066,9606.ENSP00000221452,9606.ENSP00000221859,9606.ENSP00000221930,9606.ENSP00000227163,9606.ENSP00000228251,9606.ENSP00000229595,9606.ENSP00000237264,9606.ENSP00000249636,9606.ENSP00000251810,9606.ENSP00000253794,9606.ENSP00000254325,9606.ENSP00000254480,9606.ENSP00000254605,…	CEBPE,CBX7,GNPNAT1,TBL1X,PQBP1,NTHL1,RELB,POLR2I,TGFB1,SPI1,YBX3,ASF1A,TBPL1,PIAS1,RRM2B,VPS25,HGNC:9982,SMARCC1,RRP8,MED4,ZNF24,ATP5B,YY1,RCOR1,TEP1,COMMD9,POLR1A,PDCL3,GUCY1B3,SLC30A9,PAPSS1,GTF2H1,RB1,AKAP8,SNRPG,LIMD1,TERF1,UBP1,ELMSAN1,ATAD2,POLR2J,PDHA2,SAP30,SAP30L,PCF11,HIF1AN,LEO1,RUNX1,NFATC3,KMT2D,POLR1D,HDAC3,BPTF,IRF2BP1,COMMD1,C10orf2,INTS6,RSF1,NFKBIB,PANK2,CC2D1A,WHSC1L1,SUZ12,GCF…
GO:0000086	G2/M transition of mitotic cell cycle	17	123	0.41	0.0196	9606.ENSP00000257287,9606.ENSP00000264071,9606.ENSP00000265094,9606.ENSP00000266970,9606.ENSP00000276603,9606.ENSP00000317902,9606.ENSP00000326804,9606.ENSP00000359300,9606.ENSP00000362962,9606.ENSP00000363836,9606.ENSP00000368022,9606.ENSP00000369390,9606.ENSP00000372023,9606.ENSP00000379643,9606.ENSP00000380308,9606.ENSP00000402084,9606.ENSP00000448012	CEP135,TUBB4A,FBXW11,CDK2,TERF1,CEP57,CUL1,CETN2,CNTRL,CCNY,OPTN,CDK14,CHEK2,NDE1,DYNC1I2,WEE1,CEP290
GO:0043062	extracellular structure organization	34	339	0.27	0.0200	9606.ENSP00000221930,9606.ENSP00000223095,9606.ENSP00000226218,9606.ENSP00000233242,9606.ENSP00000236826,9606.ENSP00000236850,9606.ENSP00000237014,9606.ENSP00000260408,9606.ENSP00000261405,9606.ENSP00000262407,9606.ENSP00000264187,9606.ENSP00000266718,9606.ENSP00000267082,9606.ENSP00000295897,9606.ENSP00000296181,9606.ENSP00000296585,9606.ENSP00000308720,9606.ENSP00000308938,9606.ENSP00000323929,…	TGFB1,SERPINE1,VTN,APOB,MMP8,APOA1,TTR,ADAM10,VWF,ITGA2B,NID1,LUM,ITGB7,ALB,ITGB5,ITGA2,PRSS1,PLG,A2M,FBLN1,FN1,COL6A1,EXOC8,CTGF,F11R,CTSS,MMP9,POSTN,EMILIN1,ERCC2,ITGA6,TGFBI,PECAM1,DGAT1
GO:0034329	cell junction assembly	18	135	0.39	0.0201	9606.ENSP00000252242,9606.ENSP00000257192,9606.ENSP00000262753,9606.ENSP00000285735,9606.ENSP00000296585,9606.ENSP00000323856,9606.ENSP00000327145,9606.ENSP00000344220,9606.ENSP00000346839,9606.ENSP00000349960,9606.ENSP00000350018,9606.ENSP00000355607,9606.ENSP00000357005,9606.ENSP00000371958,9606.ENSP00000377508,9606.ENSP00000377941,9606.ENSP00000386896,9606.ENSP00000408695	KRT5,DSG1,POF1B,RHOC,ITGA2,PLEC,FLNC,PDPK1,FN1,ACTB,SH3BP1,GNPAT,F11R,CD9,JUP,ACTN1,ITGA6,PRKCA
GO:0051707	response to other organism	90	1173	0.15	0.0201	9606.ENSP00000008938,9606.ENSP00000206513,9606.ENSP00000216099,9606.ENSP00000217407,9606.ENSP00000218224,9606.ENSP00000221452,9606.ENSP00000221930,9606.ENSP00000223095,9606.ENSP00000225371,9606.ENSP00000227471,9606.ENSP00000228928,9606.ENSP00000233242,9606.ENSP00000233997,9606.ENSP00000234347,9606.ENSP00000245907,9606.ENSP00000248553,9606.ENSP00000254801,9606.ENSP00000257867,9606.ENSP00000259205,…	PGLYRP1,CEBPE,APOBEC3D,LBP,PQBP1,RELB,TGFB1,SERPINE1,EPX,UNC93B1,OAS3,APOB,AZU1,PRTN3,C3,HSPB1,IGJ,LACRT,IL36G,HLA-F,TLR2,ABCC9,SELP,GNLY,ANXA3,AKAP8,PF4,CAMP,RNASE3,ABR,CD14,TRIM56,F2,NFKBIB,CLU,POLR3C,SNCA,HLA-DQA1,MEF2C,PLSCR1,FCAR,HP,SCRIB,HLA-DRB1,ADARB1,CNOT7,CR2,C4BPA,CHIT1,SLAMF6,S100A7,S100A9,IRAK1,GBF1,HMGB3,GBP4,GBP2,IFI44L,IFIT3,GSN,C1QC,C1QA,ANXA1,MAOB,OPTN,EXOC1,LYST,LILRB2,URI1,POL…
GO:0090502	RNA phosphodiester bond hydrolysis, endonucleolytic	12	70	0.5	0.0215	9606.ENSP00000254878,9606.ENSP00000260803,9606.ENSP00000261637,9606.ENSP00000268802,9606.ENSP00000301364,9606.ENSP00000308332,9606.ENSP00000320503,9606.ENSP00000344393,9606.ENSP00000362287,9606.ENSP00000369391,9606.ENSP00000397402,9606.ENSP00000478982	HRSP12,DBR1,UTP20,NOB1,TSR1,UTP23,EDC3,FCF1,AGO3,RPP40,TSEN34,RPP38
GO:0048583	regulation of response to stimulus	252	3882	0.08	0.0218	9606.ENSP00000005587,9606.ENSP00000008938,9606.ENSP00000161559,9606.ENSP00000204566,9606.ENSP00000205948,9606.ENSP00000216274,9606.ENSP00000217407,9606.ENSP00000217964,9606.ENSP00000218224,9606.ENSP00000221452,9606.ENSP00000221515,9606.ENSP00000221930,9606.ENSP00000222254,9606.ENSP00000223095,9606.ENSP00000225525,9606.ENSP00000226218,9606.ENSP00000227266,9606.ENSP00000227471,9606.ENSP00000228251,…	SKAP2,PGLYRP1,CEACAM1,SPG21,APOH,RIPK3,LBP,TBL1X,PQBP1,RELB,RETN,TGFB1,PIK3R2,SERPINE1,TAX1BP3,VTN,CTSC,UNC93B1,YBX3,ARHGDIB,MSH2,APOB,DOK1,IGFBP2,AZU1,APOA1,TTR,C3,PHPT1,HSPB1,PTPN12,YWHAH,PIAS1,ALOX12,RRM2B,VPS25,RAP1GAP2,SERPINF1,CHI3L1,RINT1,LACRT,IL36G,HLA-F,TLR2,ADAM10,CD81,SELP,UFSP2,BST1,MGLL,FBXW11,HPX,EIF2B2,CDK2,ITGB7,RB1,CERS2,LIMD1,EIF2B5,PELO,CDK16,C11orf73,PAK1,GPD1L,SERPINB3,UBASH…
GO:0002673	regulation of acute inflammatory response	14	92	0.45	0.0236	9606.ENSP00000226218,9606.ENSP00000245907,9606.ENSP00000263645,9606.ENSP00000308541,9606.ENSP00000315130,9606.ENSP00000323929,9606.ENSP00000356024,9606.ENSP00000356037,9606.ENSP00000363770,9606.ENSP00000363773,9606.ENSP00000377783,9606.ENSP00000379191,9606.ENSP00000396688,9606.ENSP00000438615	VTN,C3,CD81,F2,CLU,A2M,CR2,C4BPA,C1QC,C1QA,PROS1,CD59,C4A,C1R
GO:0032103	positive regulation of response to external stimulus	45	499	0.22	0.0248	9606.ENSP00000008938,9606.ENSP00000205948,9606.ENSP00000217407,9606.ENSP00000218224,9606.ENSP00000221452,9606.ENSP00000221930,9606.ENSP00000223095,9606.ENSP00000227471,9606.ENSP00000233242,9606.ENSP00000233997,9606.ENSP00000245907,9606.ENSP00000248553,9606.ENSP00000260010,9606.ENSP00000260408,9606.ENSP00000265983,9606.ENSP00000278568,9606.ENSP00000296029,9606.ENSP00000296585,9606.ENSP00000304236,…	PGLYRP1,APOH,LBP,PQBP1,RELB,TGFB1,SERPINE1,UNC93B1,APOB,AZU1,C3,HSPB1,TLR2,ADAM10,HPX,PAK1,PF4,ITGA2,CD14,F2,PLG,POLR3C,RTN4,PUM2,SNCA,THBS4,PDPK1,PLSCR1,USF1,SLAMF6,S100A7,S100A9,CTSS,IRAK1,GPSM3,OPTN,TANK,CARD11,POLR3D,CMKBR6,PUM1,CD36,PRKCA,MAP2K6,ITCH
GO:0040029	regulation of gene expression, epigenetic	27	251	0.3	0.0255	9606.ENSP00000227163,9606.ENSP00000229595,9606.ENSP00000254605,9606.ENSP00000263857,9606.ENSP00000264108,9606.ENSP00000273317,9606.ENSP00000287394,9606.ENSP00000296215,9606.ENSP00000301067,9606.ENSP00000316578,9606.ENSP00000338173,9606.ENSP00000339245,9606.ENSP00000344546,9606.ENSP00000347602,9606.ENSP00000349960,9606.ENSP00000352516,9606.ENSP00000354812,9606.ENSP00000355279,9606.ENSP00000362287,…	SPI1,ASF1A,RRP8,POLR1A,HAT1,LIMD1,ATAD2,SNIP1,KMT2D,SUZ12,PUM2,YTHDC1,ARID1B,ARID4A,ACTB,DNMT1,C9orf114,CNOT7,AGO3,PHF1,GIGYF2,PUM1,IGF2,MECP2,CELF1,POLR1B,RBM15B
GO:1903311	regulation of mRNA metabolic process	26	238	0.31	0.0255	9606.ENSP00000228251,9606.ENSP00000233078,9606.ENSP00000248553,9606.ENSP00000258770,9606.ENSP00000297591,9606.ENSP00000299601,9606.ENSP00000338173,9606.ENSP00000339245,9606.ENSP00000348538,9606.ENSP00000351141,9606.ENSP00000355279,9606.ENSP00000359939,9606.ENSP00000363745,9606.ENSP00000364578,9606.ENSP00000365439,9606.ENSP00000368984,9606.ENSP00000373474,9606.ENSP00000387170,9606.ENSP00000391723,…	YBX3,DAZAP1,HSPB1,TBRG4,KIAA1429,LEO1,PUM2,YTHDC1,RBM38,WTAP,CNOT7,EXOSC1,HNRNPR,NELFE,HNRNPK,EXOSC9,METTL14,GIGYF2,PUM1,PRKCA,HSF1,SFSWAP,AKT1,RBM15B,DCP1A,YTHDF3
GO:0016050	vesicle organization	32	318	0.27	0.0257	9606.ENSP00000227266,9606.ENSP00000237264,9606.ENSP00000242465,9606.ENSP00000253794,9606.ENSP00000256637,9606.ENSP00000258301,9606.ENSP00000261866,9606.ENSP00000263780,9606.ENSP00000291574,9606.ENSP00000302783,9606.ENSP00000318128,9606.ENSP00000318629,9606.ENSP00000326247,9606.ENSP00000355605,9606.ENSP00000356465,9606.ENSP00000356540,9606.ENSP00000356771,9606.ENSP00000359000,9606.ENSP00000362080,…	CTSC,TBPL1,SRGN,VPS25,SORT1,STX6,SPG11,CHMP2B,TRAPPC10,TRAPPC1,BLOC1S4,VPS37A,SAMD9L,EXOC8,RAB32,STX11,F5,GBF1,SYTL4,VPS28,VPS36,ATP8A1,LYST,PICALM,CD59,USP8,SEC24A,TRAPPC2,VPS8,SERPINE2,SERPINA1,SNF8
GO:0006888	endoplasmic reticulum to Golgi vesicle-mediated transport	21	175	0.35	0.0258	9606.ENSP00000227266,9606.ENSP00000254286,9606.ENSP00000283351,9606.ENSP00000291574,9606.ENSP00000299886,9606.ENSP00000302783,9606.ENSP00000308541,9606.ENSP00000315775,9606.ENSP00000317790,9606.ENSP00000324318,9606.ENSP00000349259,9606.ENSP00000356771,9606.ENSP00000359000,9606.ENSP00000361824,9606.ENSP00000377783,9606.ENSP00000379191,9606.ENSP00000380308,9606.ENSP00000381823,9606.ENSP00000392495,…	CTSC,ACTR10,TRAPPC8,TRAPPC10,COG1,TRAPPC1,F2,COG4,SPTBN5,TRAPPC12,SPTBN1,F5,GBF1,SPTAN1,PROS1,CD59,DYNC1I2,SEC24A,TRAPPC2,SERPINA1,SPAST
GO:0006958	complement activation, classical pathway	8	34	0.64	0.0261	9606.ENSP00000245907,9606.ENSP00000315130,9606.ENSP00000356024,9606.ENSP00000356037,9606.ENSP00000363770,9606.ENSP00000363773,9606.ENSP00000396688,9606.ENSP00000438615	C3,CLU,CR2,C4BPA,C1QC,C1QA,C4A,C1R
GO:0006959	humoral immune response	27	252	0.3	0.0263	9606.ENSP00000008938,9606.ENSP00000169298,9606.ENSP00000233997,9606.ENSP00000234347,9606.ENSP00000245907,9606.ENSP00000254801,9606.ENSP00000263863,9606.ENSP00000265016,9606.ENSP00000296029,9606.ENSP00000296435,9606.ENSP00000302324,9606.ENSP00000308541,9606.ENSP00000315130,9606.ENSP00000340874,9606.ENSP00000353099,9606.ENSP00000356024,9606.ENSP00000356037,9606.ENSP00000357712,9606.ENSP00000357727,…	PGLYRP1,ST6GAL1,AZU1,PRTN3,C3,IGJ,GNLY,BST1,PF4,CAMP,RNASE3,F2,CLU,MEF2C,HLA-DRB1,CR2,C4BPA,S100A7,S100A9,C1QC,C1QA,CMKBR6,C4A,DCD,POU2F2,C1R,B2M
GO:0008544	epidermis development	38	403	0.24	0.0277	9606.ENSP00000209718,9606.ENSP00000225899,9606.ENSP00000246662,9606.ENSP00000252242,9606.ENSP00000252250,9606.ENSP00000252252,9606.ENSP00000257192,9606.ENSP00000257198,9606.ENSP00000257901,9606.ENSP00000257974,9606.ENSP00000264474,9606.ENSP00000267119,9606.ENSP00000278742,9606.ENSP00000301656,9606.ENSP00000306261,9606.ENSP00000307014,9606.ENSP00000308452,9606.ENSP00000311313,9606.ENSP00000330101,…	KRT23,KRT32,KRT9,KRT5,KRT6C,KRT6B,DSG1,DSC1,KRT85,KRT82,CSTA,KRT71,ST14,KRT27,KRT78,KRT73,KRT17,CST6,KRT76,KRT77,SCRIB,CTGF,S100A7,LOR,C1orf68,FLG,HRNR,ANXA1,CALML5,TGM3,KRT18,ERCC2,JUP,KRT80,PPHLN1,SOS1,CASP14,KRT86
GO:1901362	organic cyclic compound biosynthetic process	213	3230	0.09	0.0279	9606.ENSP00000206513,9606.ENSP00000216133,9606.ENSP00000216410,9606.ENSP00000217964,9606.ENSP00000218224,9606.ENSP00000219066,9606.ENSP00000221452,9606.ENSP00000221859,9606.ENSP00000221930,9606.ENSP00000227163,9606.ENSP00000228251,9606.ENSP00000229595,9606.ENSP00000236850,9606.ENSP00000237264,9606.ENSP00000249636,9606.ENSP00000251810,9606.ENSP00000253794,9606.ENSP00000254325,9606.ENSP00000254480,…	CEBPE,CBX7,GNPNAT1,TBL1X,PQBP1,NTHL1,RELB,POLR2I,TGFB1,SPI1,YBX3,ASF1A,APOA1,TBPL1,PIAS1,RRM2B,VPS25,HGNC:9982,SMARCC1,RRP8,MED4,ZNF24,ATP5B,YY1,RCOR1,TEP1,COMMD9,POLR1A,PDCL3,GUCY1B3,SLC30A9,PAPSS1,GTF2H1,RB1,AKAP8,SNRPG,LIMD1,TERF1,HMBS,UBP1,ELMSAN1,ATAD2,POLR2J,PDHA2,SAP30,SAP30L,PCF11,HIF1AN,LEO1,RUNX1,NFATC3,KMT2D,POLR1D,HDAC3,BPTF,IRF2BP1,COMMD1,C10orf2,INTS6,RSF1,NFKBIB,PANK2,CC2D1A,WHSC1L…
GO:0002250	adaptive immune response	29	280	0.28	0.0282	9606.ENSP00000221452,9606.ENSP00000221930,9606.ENSP00000227266,9606.ENSP00000227471,9606.ENSP00000233146,9606.ENSP00000244519,9606.ENSP00000245907,9606.ENSP00000254801,9606.ENSP00000259608,9606.ENSP00000291232,9606.ENSP00000315130,9606.ENSP00000340874,9606.ENSP00000353099,9606.ENSP00000356024,9606.ENSP00000356037,9606.ENSP00000357036,9606.ENSP00000357152,9606.ENSP00000357981,9606.ENSP00000363770,…	RELB,TGFB1,CTSC,UNC93B1,MSH2,BTN3A3,C3,IGJ,SIT1,TNFRSF13C,CLU,MEF2C,HLA-DRB1,CR2,C4BPA,SLAMF6,CD1C,CTSS,C1QC,C1QA,ANXA1,LAIR1,LILRB2,CMKBR6,C4A,POU2F2,C1R,IGHV3-43D,LIG4
GO:0001819	positive regulation of cytokine production	37	390	0.25	0.0285	9606.ENSP00000217407,9606.ENSP00000218224,9606.ENSP00000221930,9606.ENSP00000223095,9606.ENSP00000225371,9606.ENSP00000233997,9606.ENSP00000245907,9606.ENSP00000248553,9606.ENSP00000259396,9606.ENSP00000260010,9606.ENSP00000266718,9606.ENSP00000291232,9606.ENSP00000296029,9606.ENSP00000296435,9606.ENSP00000300305,9606.ENSP00000304236,9606.ENSP00000315130,9606.ENSP00000317985,9606.ENSP00000334564,…	LBP,PQBP1,TGFB1,SERPINE1,EPX,AZU1,C3,HSPB1,ORM1,TLR2,LUM,TNFRSF13C,PF4,CAMP,RUNX1,CD14,CLU,ROCK2,POLR3C,PUM2,SPTBN1,SLAMF6,IRAK1,GPSM3,ANXA1,POSTN,LILRB2,TBC1D23,CARD11,POLR3D,SERPINB7,HPSE,PUM1,CD36,HLA-DPB1,B2M,NLRP1
GO:0002697	regulation of immune effector process	35	362	0.25	0.0285	9606.ENSP00000008938,9606.ENSP00000161559,9606.ENSP00000216274,9606.ENSP00000217407,9606.ENSP00000218224,9606.ENSP00000221930,9606.ENSP00000226218,9606.ENSP00000233146,9606.ENSP00000236850,9606.ENSP00000245907,9606.ENSP00000263645,9606.ENSP00000265983,9606.ENSP00000303909,9606.ENSP00000308541,9606.ENSP00000315130,9606.ENSP00000323929,9606.ENSP00000338173,9606.ENSP00000344220,9606.ENSP00000356024,…	PGLYRP1,CEACAM1,RIPK3,LBP,PQBP1,TGFB1,VTN,MSH2,APOA1,C3,CD81,HPX,ABR,F2,CLU,A2M,PUM2,PDPK1,CR2,C4BPA,SLAMF6,RAPGEF1,C1QC,C1QA,ANXA1,PROS1,CD59,PUM1,C4A,HLA-B,CD36,C1R,B2M,CD177,ITCH
GO:0009607	response to biotic stimulus	91	1206	0.15	0.0285	9606.ENSP00000008938,9606.ENSP00000206513,9606.ENSP00000216099,9606.ENSP00000217407,9606.ENSP00000218224,9606.ENSP00000221452,9606.ENSP00000221930,9606.ENSP00000223095,9606.ENSP00000225371,9606.ENSP00000227471,9606.ENSP00000228928,9606.ENSP00000233242,9606.ENSP00000233997,9606.ENSP00000234347,9606.ENSP00000245907,9606.ENSP00000248553,9606.ENSP00000254801,9606.ENSP00000257867,9606.ENSP00000259205,…	PGLYRP1,CEBPE,APOBEC3D,LBP,PQBP1,RELB,TGFB1,SERPINE1,EPX,UNC93B1,OAS3,APOB,AZU1,PRTN3,C3,HSPB1,IGJ,LACRT,IL36G,HLA-F,TLR2,ABCC9,SELP,GNLY,ANXA3,AKAP8,PF4,CAMP,RNASE3,ABR,CD14,TRIM56,F2,NFKBIB,CLU,GSK3B,POLR3C,SNCA,HLA-DQA1,MEF2C,PLSCR1,FCAR,HP,SCRIB,HLA-DRB1,ADARB1,CNOT7,CR2,C4BPA,CHIT1,SLAMF6,S100A7,S100A9,IRAK1,GBF1,HMGB3,GBP4,GBP2,IFI44L,IFIT3,GSN,C1QC,C1QA,ANXA1,MAOB,OPTN,EXOC1,LYST,LILRB2,UR…
GO:0007346	regulation of mitotic cell cycle	52	608	0.2	0.0300	9606.ENSP00000175506,9606.ENSP00000221930,9606.ENSP00000233146,9606.ENSP00000257287,9606.ENSP00000257700,9606.ENSP00000258774,9606.ENSP00000263780,9606.ENSP00000264071,9606.ENSP00000266970,9606.ENSP00000267163,9606.ENSP00000276603,9606.ENSP00000278568,9606.ENSP00000308546,9606.ENSP00000312664,9606.ENSP00000317902,9606.ENSP00000323065,9606.ENSP00000325748,9606.ENSP00000326804,9606.ENSP00000348538,…	ASNS,TGFB1,MSH2,CEP135,RINT1,HUS1,CHMP2B,TUBB4A,CDK2,RB1,TERF1,PAK1,MEPCE,CASP2,CEP57,GADD45GIP1,STK25,CUL1,RBM38,SCRIB,CNOT3,CDC16,ZNF830,INO80,CNOT7,SLK,GBF1,CETN2,RCC1,CNTRL,RPA2,ANXA1,DYNLT3,TOM1L2,CHEK2,ERCC2,FHL1,NDE1,DYNC1I2,GIGYF2,IGF2,MECP2,CNOT10,PRKCA,MAD2L1BP,PPP2R5C,RAD17,HSF1,CDC27,CEP290,AKT1,MAP2K6
GO:0030155	regulation of cell adhesion	53	623	0.2	0.0301	9606.ENSP00000161559,9606.ENSP00000210060,9606.ENSP00000219022,9606.ENSP00000221930,9606.ENSP00000223095,9606.ENSP00000226218,9606.ENSP00000228945,9606.ENSP00000233809,9606.ENSP00000233997,9606.ENSP00000236850,9606.ENSP00000251535,9606.ENSP00000260408,9606.ENSP00000262030,9606.ENSP00000264187,9606.ENSP00000265016,9606.ENSP00000278568,9606.ENSP00000284273,9606.ENSP00000291232,9606.ENSP00000296585,…	CEACAM1,DHPS,OLFM4,TGFB1,SERPINE1,VTN,ARHGDIB,IGFBP2,AZU1,APOA1,ALOX12,ADAM10,ATP5B,NID1,BST1,PAK1,UBASH3B,TNFRSF13C,ITGA2,RUNX1,PLG,ROCK2,GSK3B,FBLN1,PDPK1,FN1,TPM1,HLA-DRB1,MACF1,SLK,GSN,PRKG1,FAM21C,ANXA1,POSTN,EMILIN1,CD9,LILRB2,JUP,CARD11,RUNX3,ITGA6,IGF2,CD36,PTPRJ,CBLL1,HLA-DPB1,PRKCA,CBFB,SERPINE2,TGFBI,AKT1,ITCH
GO:0043162	ubiquitin-dependent protein catabolic process via the multivesicular body sorting pathway	6	19	0.77	0.0301	9606.ENSP00000253794,9606.ENSP00000292363,9606.ENSP00000318629,9606.ENSP00000366565,9606.ENSP00000367299,9606.ENSP00000421380	VPS25,RNF126,VPS37A,VPS28,VPS36,SNF8
GO:0019318	hexose metabolic process	19	154	0.36	0.0311	9606.ENSP00000295266,9606.ENSP00000297785,9606.ENSP00000305692,9606.ENSP00000324105,9606.ENSP00000339637,9606.ENSP00000339958,9606.ENSP00000353910,9606.ENSP00000357000,9606.ENSP00000357622,9606.ENSP00000360270,9606.ENSP00000363603,9606.ENSP00000376840,9606.ENSP00000388001,9606.ENSP00000391826,9606.ENSP00000438144,9606.ENSP00000449784,9606.ENSP00000451828,9606.ENSP00000452948,9606.ENSP00000483375	PDHA2,ALDH1A1,GAA,ENO3,BRAT1,NISCH,FUT8,USF1,CRTC2,OMA1,FUCA1,BPGM,OAS1,IGF2,MDH1,HECTD4,AKT1,MAN2A2,GALE
GO:0030198	extracellular matrix organization	30	296	0.27	0.0311	9606.ENSP00000221930,9606.ENSP00000223095,9606.ENSP00000226218,9606.ENSP00000236826,9606.ENSP00000237014,9606.ENSP00000260408,9606.ENSP00000261405,9606.ENSP00000262407,9606.ENSP00000264187,9606.ENSP00000266718,9606.ENSP00000267082,9606.ENSP00000296181,9606.ENSP00000296585,9606.ENSP00000308720,9606.ENSP00000308938,9606.ENSP00000323929,9606.ENSP00000331544,9606.ENSP00000346839,9606.ENSP00000355180,…	TGFB1,SERPINE1,VTN,MMP8,TTR,ADAM10,VWF,ITGA2B,NID1,LUM,ITGB7,ITGB5,ITGA2,PRSS1,PLG,A2M,FBLN1,FN1,COL6A1,EXOC8,CTGF,F11R,CTSS,MMP9,POSTN,EMILIN1,ERCC2,ITGA6,TGFBI,PECAM1
GO:1901990	regulation of mitotic cell cycle phase transition	34	351	0.25	0.0314	9606.ENSP00000221930,9606.ENSP00000257287,9606.ENSP00000257700,9606.ENSP00000258774,9606.ENSP00000264071,9606.ENSP00000266970,9606.ENSP00000267163,9606.ENSP00000276603,9606.ENSP00000308546,9606.ENSP00000312664,9606.ENSP00000317902,9606.ENSP00000326804,9606.ENSP00000348538,9606.ENSP00000351159,9606.ENSP00000354518,9606.ENSP00000355205,9606.ENSP00000355279,9606.ENSP00000359300,9606.ENSP00000362962,…	TGFB1,CEP135,RINT1,HUS1,TUBB4A,CDK2,RB1,TERF1,MEPCE,CASP2,CEP57,CUL1,RBM38,CNOT3,ZNF830,INO80,CNOT7,CETN2,CNTRL,RPA2,ANXA1,CHEK2,ERCC2,FHL1,NDE1,DYNC1I2,GIGYF2,MECP2,CNOT10,MAD2L1BP,PPP2R5C,RAD17,CEP290,AKT1
GO:0019752	carboxylic acid metabolic process	68	854	0.17	0.0334	9606.ENSP00000075120,9606.ENSP00000169298,9606.ENSP00000175506,9606.ENSP00000216185,9606.ENSP00000218104,9606.ENSP00000221307,9606.ENSP00000221930,9606.ENSP00000223029,9606.ENSP00000229328,9606.ENSP00000245907,9606.ENSP00000251535,9606.ENSP00000254878,9606.ENSP00000260010,9606.ENSP00000260118,9606.ENSP00000261208,9606.ENSP00000261416,9606.ENSP00000261714,9606.ENSP00000263985,9606.ENSP00000265052,…	SLC2A3,ST6GAL1,ASNS,TXN2,ABCD1,CYP4F3,TGFB1,AIMP2,PRKAB1,C3,ALOX12,HRSP12,TLR2,GGH,HAL,HEXB,BLMH,GATB,MGLL,ITIH4,PNKD,ITIH1,PCYOX1L,ACOX1,PDHA2,DAGLB,PANK2,AHCYL2,UGDH,GCSH,ZADH2,ENO3,SNCA,ACOX3,ITIH2,EGLN1,PLA2G4A,OAT,GSTM4,ELOVL5,PARS2,ALDH4A1,AGMAT,IDNK,MTHFR,ACOT7,BPHL,PTPLB,BPGM,PDXDC1,NUDT19,RGN,TST,EARS2,MECP2,CCBL1,BTD,CTPS2,ITIH3,ACSL1,MDH1,VARS2,POLG2,AKT1,SLC16A3,SARS2,ELOVL1,SLC27A3
GO:0000462	maturation of SSU-rRNA from tricistronic rRNA transcript (SSU-rRNA, 5.8S rRNA, LSU-rRNA)	8	36	0.62	0.0341	9606.ENSP00000254803,9606.ENSP00000261637,9606.ENSP00000301364,9606.ENSP00000308332,9606.ENSP00000344393,9606.ENSP00000363746,9606.ENSP00000386134,9606.ENSP00000414321	UTP3,UTP20,TSR1,UTP23,FCF1,WDR46,NGDN,RPS24
GO:0043086	negative regulation of catalytic activity	65	809	0.17	0.0341	9606.ENSP00000161559,9606.ENSP00000218516,9606.ENSP00000223095,9606.ENSP00000226218,9606.ENSP00000236850,9606.ENSP00000245907,9606.ENSP00000247665,9606.ENSP00000248553,9606.ENSP00000253794,9606.ENSP00000254722,9606.ENSP00000255631,9606.ENSP00000256637,9606.ENSP00000261336,9606.ENSP00000263598,9606.ENSP00000264474,9606.ENSP00000264908,9606.ENSP00000266041,9606.ENSP00000267163,9606.ENSP00000269491,…	CEACAM1,GLA,SERPINE1,VTN,APOA1,C3,PHPT1,HSPB1,VPS25,SERPINF1,HSPBP1,SORT1,PZP,LCN1,CSTA,ANXA3,ITIH4,RB1,SERPINB12,ITIH1,IQGAP2,TERF1,SERPINB3,UBASH3B,GNAQ,UBXN1,ABCE1,CST6,ROCK2,A2M,GSK3B,SNCA,RPS7,PDPK1,HP,POT1,ITIH2,ADARB1,EGLN1,SERPINC1,F11R,MMP9,PCIF1,HNRNPR,ANXA1,URI1,PICALM,PROS1,RGN,SERPINB7,FKBP1A,WDR81,AHSG,C4A,PTPRJ,ARRB1,ITIH3,SERPINE2,SERPINA1,PRKRIP1,AACT,AKT1,DUS2,DNAJC3,RBM26
GO:0072594	establishment of protein localization to organelle	37	396	0.24	0.0352	9606.ENSP00000220822,9606.ENSP00000221930,9606.ENSP00000225430,9606.ENSP00000253794,9606.ENSP00000262584,9606.ENSP00000278483,9606.ENSP00000292616,9606.ENSP00000293217,9606.ENSP00000296674,9606.ENSP00000302037,9606.ENSP00000309334,9606.ENSP00000315130,9606.ENSP00000317902,9606.ENSP00000339095,9606.ENSP00000346037,9606.ENSP00000348775,9606.ENSP00000348849,9606.ENSP00000349486,9606.ENSP00000350249,…	GDAP1,TGFB1,RPL19,VPS25,RPL8,C11orf73,LRWD1,ACOX1,RPS23,MFF,RPL15,CLU,CEP57,RPS7,RPLP1,ACOX3,RPS26,SCRIB,POT1,GNPAT,SEC63,TOMM34,VPS28,VPS36,RPS29,NUDT19,RPL31,TNPO2,RPS24,SNF8,AKT1,RPL28,RPL36,RPL27,RPS15,RPS5,SPCS1
GO:0036109	alpha-linolenic acid metabolic process	5	13	0.85	0.0367	9606.ENSP00000218104,9606.ENSP00000293217,9606.ENSP00000359956,9606.ENSP00000422607,9606.ENSP00000477602	ABCD1,ACOX1,ELOVL5,ACSL1,ELOVL1
GO:0097435	supramolecular fiber organization	36	383	0.24	0.0367	9606.ENSP00000216274,9606.ENSP00000233143,9606.ENSP00000246662,9606.ENSP00000248846,9606.ENSP00000262753,9606.ENSP00000264313,9606.ENSP00000266718,9606.ENSP00000267119,9606.ENSP00000274364,9606.ENSP00000290378,9606.ENSP00000292385,9606.ENSP00000296181,9606.ENSP00000308452,9606.ENSP00000338345,9606.ENSP00000341360,9606.ENSP00000345230,9606.ENSP00000348163,9606.ENSP00000350018,9606.ENSP00000351022,…	RIPK3,TMSB10,KRT9,TUBGCP6,POF1B,SLAIN2,LUM,KRT71,IQGAP2,ACTC1,DBN1,ITGB5,KRT17,SNCA,COBLL1,TPM4,PLS3,SH3BP1,TPM1,FRYL,ACTA1,SLK,MTM1,CAP1,GSN,TPM2,EMILIN1,MYO1B,ACTN1,NDE1,FKBP1A,CD36,ARRB1,TUBGCP2,NEFL,EPPK1
GO:0022402	cell cycle process	70	890	0.16	0.0376	9606.ENSP00000221930,9606.ENSP00000229328,9606.ENSP00000233146,9606.ENSP00000248846,9606.ENSP00000249636,9606.ENSP00000251119,9606.ENSP00000254878,9606.ENSP00000257287,9606.ENSP00000257789,9606.ENSP00000258770,9606.ENSP00000258774,9606.ENSP00000262105,9606.ENSP00000262815,9606.ENSP00000263780,9606.ENSP00000264071,9606.ENSP00000264156,9606.ENSP00000265094,9606.ENSP00000266970,9606.ENSP00000267163,…	TGFB1,PRKAB1,MSH2,TUBGCP6,PIAS1,ZFYVE26,HRSP12,CEP135,ORC3,TBRG4,HUS1,MCM4,MAU2,CHMP2B,TUBB4A,MCM6,FBXW11,CDK2,RB1,AKAP8,TERF1,RHOC,HDAC3,MCM7,CASP2,PDS5B,CEP57,ROCK2,CRLF3,GADD45GIP1,TRAPPC12,CUL1,RBM38,SPTBN1,CNOT3,MCMBP,MAP4,ZNF830,CHAMP1,INO80,CNOT7,CETN2,RCC1,CNTRL,RPA2,CCNY,OPTN,CDK14,RFC1,CHEK2,NDE1,USP8,DYNC1I2,GIGYF2,MECP2,CNOT10,WEE1,PRKCA,MAD2L1BP,PPP2R5C,RAD17,HSF1,CDC27,TUBGCP2,CEP29…
GO:1903362	regulation of cellular protein catabolic process	26	248	0.29	0.0397	9606.ENSP00000227266,9606.ENSP00000249636,9606.ENSP00000254480,9606.ENSP00000255631,9606.ENSP00000263645,9606.ENSP00000264254,9606.ENSP00000267163,9606.ENSP00000287777,9606.ENSP00000294119,9606.ENSP00000307833,9606.ENSP00000308236,9606.ENSP00000315130,9606.ENSP00000316512,9606.ENSP00000324806,9606.ENSP00000339095,9606.ENSP00000345195,9606.ENSP00000346986,9606.ENSP00000348769,9606.ENSP00000357122,…	CTSC,PIAS1,SMARCC1,HSPBP1,CD81,PDCL3,RB1,KLHL40,UBXN1,FBXO22,COMMD1,CLU,TLK2,GSK3B,RPS7,UBQLN2,WAC,ARIH2,PYHIN1,MTM1,ARIH1,RGN,MAPK9,SENP1,UBE2J1,AKT1
GO:0010632	regulation of epithelial cell migration	23	209	0.31	0.0403	9606.ENSP00000161559,9606.ENSP00000205948,9606.ENSP00000221930,9606.ENSP00000248553,9606.ENSP00000254722,9606.ENSP00000262030,9606.ENSP00000264908,9606.ENSP00000296585,9606.ENSP00000308938,9606.ENSP00000317985,9606.ENSP00000337838,9606.ENSP00000340874,9606.ENSP00000344220,9606.ENSP00000350018,9606.ENSP00000354573,9606.ENSP00000361405,9606.ENSP00000366109,9606.ENSP00000377508,9606.ENSP00000383715,…	CEACAM1,APOH,TGFB1,HSPB1,SERPINF1,ATP5B,ANXA3,ITGA2,PLG,ROCK2,RTN4,MEF2C,PDPK1,SH3BP1,MACF1,MMP9,ANXA1,JUP,CMKBR6,MECP2,PRKCA,AKT1,EPPK1
GO:0034330	cell junction organization	22	197	0.32	0.0422	9606.ENSP00000221930,9606.ENSP00000234347,9606.ENSP00000252242,9606.ENSP00000252891,9606.ENSP00000257192,9606.ENSP00000262753,9606.ENSP00000285735,9606.ENSP00000296585,9606.ENSP00000323856,9606.ENSP00000327145,9606.ENSP00000344220,9606.ENSP00000346839,9606.ENSP00000349960,9606.ENSP00000350018,9606.ENSP00000355607,9606.ENSP00000357005,9606.ENSP00000371958,9606.ENSP00000377508,9606.ENSP00000377941,…	TGFB1,PRTN3,KRT5,NUMBL,DSG1,POF1B,RHOC,ITGA2,PLEC,FLNC,PDPK1,FN1,ACTB,SH3BP1,GNPAT,F11R,CD9,JUP,ACTN1,ITGA6,PRKCA,CD177
GO:0050766	positive regulation of phagocytosis	9	47	0.55	0.0425	9606.ENSP00000233997,9606.ENSP00000245907,9606.ENSP00000296585,9606.ENSP00000303909,9606.ENSP00000345917,9606.ENSP00000361263,9606.ENSP00000393887,9606.ENSP00000396688,9606.ENSP00000399421	AZU1,C3,ITGA2,ABR,LYAR,RAPGEF1,AHSG,C4A,CD36
GO:2000059	negative regulation of ubiquitin-dependent protein catabolic process	9	47	0.55	0.0425	9606.ENSP00000254480,9606.ENSP00000264254,9606.ENSP00000287777,9606.ENSP00000294119,9606.ENSP00000316512,9606.ENSP00000339095,9606.ENSP00000346986,9606.ENSP00000359423,9606.ENSP00000394791	SMARCC1,PDCL3,KLHL40,UBXN1,TLK2,RPS7,WAC,MTM1,SENP1
GO:0016570	histone modification	33	347	0.25	0.0459	9606.ENSP00000217964,9606.ENSP00000227163,9606.ENSP00000262241,9606.ENSP00000264108,9606.ENSP00000266970,9606.ENSP00000296490,9606.ENSP00000296504,9606.ENSP00000297109,9606.ENSP00000299601,9606.ENSP00000301067,9606.ENSP00000302967,9606.ENSP00000313983,9606.ENSP00000316578,9606.ENSP00000320566,9606.ENSP00000346175,9606.ENSP00000346986,9606.ENSP00000347602,9606.ENSP00000356480,9606.ENSP00000357622,…	TBL1X,SPI1,RCOR1,HAT1,CDK2,WDR82,SAP30,SAP30L,LEO1,KMT2D,HDAC3,WHSC1L1,SUZ12,ING3,SETDB2,WAC,ARID4A,RNF2,CRTC2,TAF5,UBE2A,NCOA3,DMAP1,UIMC1,USP3,MIER1,MECP2,BRMS1,PRKCA,EHMT1,ZMYND8,ENY2,NTMT1
GO:0045088	regulation of innate immune response	34	361	0.24	0.0459	9606.ENSP00000008938,9606.ENSP00000161559,9606.ENSP00000217407,9606.ENSP00000218224,9606.ENSP00000221452,9606.ENSP00000227471,9606.ENSP00000233242,9606.ENSP00000249636,9606.ENSP00000260010,9606.ENSP00000265983,9606.ENSP00000278568,9606.ENSP00000296577,9606.ENSP00000304236,9606.ENSP00000323929,9606.ENSP00000334564,9606.ENSP00000338173,9606.ENSP00000344220,9606.ENSP00000345494,9606.ENSP00000349486,…	PGLYRP1,CEACAM1,LBP,PQBP1,RELB,UNC93B1,APOB,PIAS1,TLR2,HPX,PAK1,ABCE1,CD14,A2M,POLR3C,PUM2,PDPK1,PLSCR1,SCRIB,CNOT7,SLAMF6,S100A9,CTSS,IRAK1,TANK,CARD11,POLR3D,PUM1,HLA-B,CD36,CACTIN,SARM1,MAP2K6,ITCH
GO:0034472	snRNA 3'-end processing	5	14	0.82	0.0463	9606.ENSP00000361162,9606.ENSP00000368984,9606.ENSP00000385722,9606.ENSP00000414237,9606.ENSP00000430338	TOE1,EXOSC9,INTS1,INTS2,INTS8
GO:0006915	apoptotic process	71	915	0.16	0.0465	9606.ENSP00000216274,9606.ENSP00000221930,9606.ENSP00000223029,9606.ENSP00000225538,9606.ENSP00000227163,9606.ENSP00000227266,9606.ENSP00000233146,9606.ENSP00000242465,9606.ENSP00000254605,9606.ENSP00000255409,9606.ENSP00000256637,9606.ENSP00000260010,9606.ENSP00000264254,9606.ENSP00000267163,9606.ENSP00000275428,9606.ENSP00000278568,9606.ENSP00000286186,9606.ENSP00000302037,9606.ENSP00000304236,…	RIPK3,TGFB1,AIMP2,P2RX1,SPI1,CTSC,MSH2,SRGN,RRP8,CHI3L1,SORT1,TLR2,PDCL3,RB1,GGCT,PAK1,CASP10,MFF,CD14,ZNF622,PPP2R1B,CASP2,LGALS7B,CLPTM1L,CLU,GSK3B,STK25,CUL1,HIP1,EBAG9,RTN4,SNCA,BRAT1,NISCH,MEF2C,PDPK1,PLSCR1,ANXA6,SCRIB,ADARB1,PEA15,S100A9,CASP7,SLK,GSN,RTN3,NUDT2,FOXO1,CHEK2,KRT18,TFPT,ERCC2,CASP5,CASP4,CASP14,SENP1,BRMS1,OXR1,PRKCA,ARRB1,PPP2R5C,FAM162A,BAG1,MRPS30,AKT1,RASSF5,MAP2K6,ENSG0…
GO:0006281	DNA repair	43	491	0.21	0.0468	9606.ENSP00000219066,9606.ENSP00000221859,9606.ENSP00000229595,9606.ENSP00000233146,9606.ENSP00000251119,9606.ENSP00000251810,9606.ENSP00000258774,9606.ENSP00000262238,9606.ENSP00000264451,9606.ENSP00000265849,9606.ENSP00000265963,9606.ENSP00000266970,9606.ENSP00000273541,9606.ENSP00000292614,9606.ENSP00000313851,9606.ENSP00000330694,9606.ENSP00000339404,9606.ENSP00000349313,9606.ENSP00000354518,…	NTHL1,POLR2I,ASF1A,MSH2,ZFYVE26,RRM2B,HUS1,YY1,SLC30A9,PMS2,GTF2H1,CDK2,ISY1,POLR2J,PDS5B,NDNL2,ASCC1,NHEJ1,ZNF830,NSMCE1,INO80,NUCKS1,NSMCE4A,CETN2,UBE2A,DMAP1,RPA2,UIMC1,TDP2,KIN,USP3,HMGN1,RFC1,CHEK2,TFPT,ERCC2,PSME4,MMS19,RAD17,HSF1,POLG2,GTF2H3,LIG4
GO:0043488	regulation of mRNA stability	15	113	0.39	0.0474	9606.ENSP00000228251,9606.ENSP00000248553,9606.ENSP00000258770,9606.ENSP00000338173,9606.ENSP00000348538,9606.ENSP00000359939,9606.ENSP00000363745,9606.ENSP00000368984,9606.ENSP00000373474,9606.ENSP00000387170,9606.ENSP00000391723,9606.ENSP00000408695,9606.ENSP00000451828,9606.ENSP00000476046,9606.ENSP00000478490	YBX3,HSPB1,TBRG4,PUM2,RBM38,EXOSC1,HNRNPR,EXOSC9,METTL14,GIGYF2,PUM1,PRKCA,AKT1,DCP1A,YTHDF3
GO:0000023	maltose metabolic process	3	3	1.27	0.0490	9606.ENSP00000305692,9606.ENSP00000326227,9606.ENSP00000447378	GAA,GANC,MGAM
GO:0009894	regulation of catabolic process	66	840	0.16	0.0492	9606.ENSP00000222254,9606.ENSP00000227266,9606.ENSP00000228251,9606.ENSP00000236850,9606.ENSP00000248553,9606.ENSP00000249636,9606.ENSP00000254480,9606.ENSP00000255631,9606.ENSP00000257867,9606.ENSP00000258770,9606.ENSP00000263645,9606.ENSP00000264254,9606.ENSP00000267163,9606.ENSP00000269383,9606.ENSP00000269491,9606.ENSP00000287777,9606.ENSP00000294119,9606.ENSP00000307833,9606.ENSP00000308236,…	PIK3R2,CTSC,YBX3,APOA1,HSPB1,PIAS1,SMARCC1,HSPBP1,LACRT,TBRG4,CD81,PDCL3,RB1,TRIM65,SERPINB12,KLHL40,UBXN1,FBXO22,COMMD1,CLU,TLK2,GSK3B,PUM2,SNCA,RPS7,UBQLN2,WAC,HP,RBM38,ARIH2,CNOT7,EXOC8,C4BPA,PYHIN1,RAB39B,MTM1,EXOSC1,HNRNPR,VPS28,OPTN,FOXO1,EXOSC9,ARIH1,EXOC1,CHEK2,METTL14,BPGM,BANP,RGN,DEPDC5,GIGYF2,PUM1,MAPK9,SENP1,PRKCA,SERPINE2,SNF8,HSF1,GGA3,SLIRP,UBE2J1,AKT1,MLST8,DCP1A,YTHDF3,ITCH
GO:0051298	centrosome duplication	7	30	0.64	0.0492	9606.ENSP00000248846,9606.ENSP00000257287,9606.ENSP00000266970,9606.ENSP00000317985,9606.ENSP00000359300,9606.ENSP00000379643,9606.ENSP00000446093	TUBGCP6,CEP135,CDK2,ROCK2,CETN2,NDE1,TUBGCP2
GO:0006268	DNA unwinding involved in DNA replication	4	8	0.97	0.0494	9606.ENSP00000262105,9606.ENSP00000264156,9606.ENSP00000307288,9606.ENSP00000309595	MCM4,MCM6,MCM7,C10orf2
GO:0014003	oligodendrocyte development	8	39	0.58	0.0494	9606.ENSP00000221930,9606.ENSP00000260010,9606.ENSP00000266126,9606.ENSP00000273783,9606.ENSP00000315130,9606.ENSP00000362924,9606.ENSP00000371958,9606.ENSP00000375809	TGFB1,TLR2,EIF2B2,EIF2B5,CLU,GSN,CD9,ERCC2

## Sheet: STRING_enrich_KEGG
#term ID	term description	observed gene count	background gene count	strength	false discovery rate	matching proteins in your network (IDs)	matching proteins in your network (labels)
hsa04610	Complement and coagulation cascades	20	78	0.68	2.78e-05	9606.ENSP00000223095,9606.ENSP00000226218,9606.ENSP00000245907,9606.ENSP00000261405,9606.ENSP00000264870,9606.ENSP00000308541,9606.ENSP00000308938,9606.ENSP00000315130,9606.ENSP00000323929,9606.ENSP00000356024,9606.ENSP00000356037,9606.ENSP00000356671,9606.ENSP00000356771,9606.ENSP00000363770,9606.ENSP00000363773,9606.ENSP00000377783,9606.ENSP00000379191,9606.ENSP00000396688,9606.ENSP00000416066,…	SERPINE1,VTN,C3,VWF,F13A1,F2,PLG,CLU,A2M,CR2,C4BPA,SERPINC1,F5,C1QC,C1QA,PROS1,CD59,C4A,SERPINA1,C1R
hsa05169	Epstein-Barr virus infection	29	194	0.44	0.00054	9606.ENSP00000221452,9606.ENSP00000221859,9606.ENSP00000222254,9606.ENSP00000227163,9606.ENSP00000237264,9606.ENSP00000248553,9606.ENSP00000248975,9606.ENSP00000259951,9606.ENSP00000266970,9606.ENSP00000267163,9606.ENSP00000275015,9606.ENSP00000292614,9606.ENSP00000302478,9606.ENSP00000312988,9606.ENSP00000324806,9606.ENSP00000334564,9606.ENSP00000339398,9606.ENSP00000348168,9606.ENSP00000353099,…	RELB,POLR2I,PIK3R2,SPI1,TBPL1,HSPB1,YWHAH,HLA-F,CDK2,RB1,NFKBIE,POLR2J,POLR1D,NFKBIB,GSK3B,POLR3C,HLA-DQA1,GTF2E2,HLA-DRB1,CR2,IRAK1,ENTPD1,HSPA1L,POLR3D,MAPK9,HLA-B,HLA-DPB1,AKT1,MAP2K6
hsa04510	Focal adhesion	26	197	0.39	0.0069	9606.ENSP00000222254,9606.ENSP00000226218,9606.ENSP00000261405,9606.ENSP00000262407,9606.ENSP00000263433,9606.ENSP00000267082,9606.ENSP00000278568,9606.ENSP00000279022,9606.ENSP00000296181,9606.ENSP00000296585,9606.ENSP00000317985,9606.ENSP00000324806,9606.ENSP00000327145,9606.ENSP00000339730,9606.ENSP00000344220,9606.ENSP00000349960,9606.ENSP00000355180,9606.ENSP00000361263,9606.ENSP00000377941,…	PIK3R2,VTN,VWF,ITGA2B,PPP1R12C,ITGB7,PAK1,MYL9,ITGB5,ITGA2,ROCK2,GSK3B,FLNC,THBS4,PDPK1,ACTB,COL6A1,RAPGEF1,ACTN1,PARVB,ITGA6,SOS1,MAPK9,SHC1,PRKCA,AKT1
hsa05150	Staphylococcus aureus infection	12	51	0.64	0.0069	9606.ENSP00000245907,9606.ENSP00000257192,9606.ENSP00000263686,9606.ENSP00000308938,9606.ENSP00000339398,9606.ENSP00000347714,9606.ENSP00000353099,9606.ENSP00000363770,9606.ENSP00000363773,9606.ENSP00000396688,9606.ENSP00000408146,9606.ENSP00000438615	C3,DSG1,SELP,PLG,HLA-DQA1,FCAR,HLA-DRB1,C1QC,C1QA,C4A,HLA-DPB1,C1R
hsa04640	Hematopoietic cell lineage	16	94	0.5	0.0086	9606.ENSP00000262407,9606.ENSP00000296585,9606.ENSP00000300060,9606.ENSP00000303942,9606.ENSP00000304236,9606.ENSP00000339398,9606.ENSP00000353099,9606.ENSP00000356024,9606.ENSP00000357152,9606.ENSP00000371958,9606.ENSP00000379191,9606.ENSP00000383382,9606.ENSP00000383931,9606.ENSP00000386896,9606.ENSP00000399421,9606.ENSP00000408146	ITGA2B,ITGA2,ANPEP,GP9,CD14,HLA-DQA1,HLA-DRB1,CR2,CD1C,CD9,CD59,GP1BB,GP5,ITGA6,CD36,HLA-DPB1
hsa03010	Ribosome	19	130	0.43	0.0107	9606.ENSP00000225430,9606.ENSP00000262584,9606.ENSP00000290208,9606.ENSP00000296674,9606.ENSP00000309334,9606.ENSP00000339095,9606.ENSP00000346037,9606.ENSP00000348849,9606.ENSP00000357823,9606.ENSP00000362208,9606.ENSP00000373404,9606.ENSP00000379339,9606.ENSP00000386717,9606.ENSP00000414321,9606.ENSP00000452909,9606.ENSP00000464342,9606.ENSP00000464813,9606.ENSP00000467466,9606.ENSP00000472985	RPL19,RPL8,MRPL10,RPS23,RPL15,RPS7,RPLP1,RPS26,MRPL9,MRPS15,MRPL2,RPS29,RPL31,RPS24,RPL28,RPL36,RPL27,RPS15,RPS5
hsa04145	Phagosome	20	145	0.41	0.0125	9606.ENSP00000245907,9606.ENSP00000259951,9606.ENSP00000260010,9606.ENSP00000264071,9606.ENSP00000296181,9606.ENSP00000296585,9606.ENSP00000304236,9606.ENSP00000333326,9606.ENSP00000339398,9606.ENSP00000339730,9606.ENSP00000347714,9606.ENSP00000349960,9606.ENSP00000353099,9606.ENSP00000357981,9606.ENSP00000380308,9606.ENSP00000399168,9606.ENSP00000399421,9606.ENSP00000408146,9606.ENSP00000438615,…	C3,HLA-F,TLR2,TUBB4A,ITGB5,ITGA2,CD14,TUBA8,HLA-DQA1,THBS4,FCAR,ACTB,HLA-DRB1,CTSS,DYNC1I2,HLA-B,CD36,HLA-DPB1,C1R,TUBB8
hsa04512	ECM-receptor interaction	13	81	0.47	0.0355	9606.ENSP00000226218,9606.ENSP00000261405,9606.ENSP00000262407,9606.ENSP00000267082,9606.ENSP00000296181,9606.ENSP00000296585,9606.ENSP00000303942,9606.ENSP00000339730,9606.ENSP00000355180,9606.ENSP00000383382,9606.ENSP00000383931,9606.ENSP00000386896,9606.ENSP00000399421	VTN,VWF,ITGA2B,ITGB7,ITGB5,ITGA2,GP9,THBS4,COL6A1,GP1BB,GP5,ITGA6,CD36

## Sheet: DE_input for IPA STRING
Accession	# Peptides	Ensembl Gene ID	protein name_updated_use	Abundance Ratio: (Lupus) / (Control)	Abundance Ratio Adj. P-Value: (Lupus) / (Control)
P01023	7	ENSG00000175899	A2M	4.626	8.83213e-09
O60706	2	ENSG00000069431	ABCC9	0.01	3.94145e-17
P33897	2	ENSG00000101986	ABCD1	0.01	3.94145e-17
H0Y990	6	ENSG00000164163	ABCE1	0.01	3.94145e-17
I3L4Y1	3		ABR	0.01	3.94145e-17
Q12979	8	ENSG00000278741	ABR	0.01	3.94145e-17
Q9P1F3	3	ENSG00000146386	ABRACL	0.01	3.94145e-17
C9JAW5	2	ENSG00000280571	AC006059.2	0.01	3.94145e-17
F5H5P2	9	ENSG00000255730	AC011462.1	0.226	0.000399777
H0Y858	8	ENSG00000173366	AC097637.1	0.01	3.94145e-17
O00154-4	6	ENSG00000097021	ACOT7	0.01	3.94145e-17
Q15067	9	ENSG00000161533	ACOX1	2.313	0.000795497
O15254	7	ENSG00000087008	ACOX3	0.01	3.94145e-17
P33121	14	ENSG00000151726	ACSL1	1.838	0.0141908
P68133	22	ENSG00000143632	ACTA1	0.01	3.94145e-17
A0A2R8YEA7	12		ACTB	0.01	3.94145e-17
A0A2R8Y793	27		ACTB	0.062	4.02798e-10
P68032	24	ENSG00000159251	ACTC1	0.223	0.00833549
P12814	54	ENSG00000072110	ACTN1	1.96	0.0169591
V9GYX7	6	ENSG00000131966	ACTR10	3.702	2.5387e-05
P07311	4	ENSG00000119640	ACYP1	0.206	9.39395e-05
Q6DHV7	2	ENSG00000168803	ADAL	3.936	2.61214e-05
O14672	9	ENSG00000137845	ADAM10	1.764	0.0141872
P78563	8	ENSG00000197381	ADARB1	0.01	3.94145e-17
Q6ULP2	11		AFTPH	0.01	3.94145e-17
Q9BSE5	2	ENSG00000116771	AGMAT	0.01	3.94145e-17
Q9H9G7	9	ENSG00000126070	AGO3	0.01	3.94145e-17
H0Y8B3	9	ENSG00000158467	AHCYL2	100	3.94145e-17
P02765	5		AHSG	0.01	3.94145e-17
Q13155	6	ENSG00000106305	AIMP2	0.378	0.0350171
O43823	7	ENSG00000105127	AKAP8	0.01	3.94145e-17
P31749	5	ENSG00000142208	AKT1	0.01	3.94145e-17
G3V4G9	2	ENSG00000258728	AL162231.3	0.01	3.94145e-17
P02768	42	ENSG00000163631	ALB	1.855	0.0258706
P00352	3	ENSG00000165092	ALDH1A1	0.01	3.94145e-17
P30038	8	ENSG00000159423	ALDH4A1	1.709	0.016715
Q5BKT4	2	ENSG00000139133	ALG10	0.01	3.94145e-17
Q9Y673	2	ENSG00000120697	ALG5	2.216	0.00794788
P18054	21	ENSG00000108839	ALOX12	2.132	0.00332082
P10696	2	ENSG00000163286	ALPG	0.01	3.94145e-17
Q9NW15	3	ENSG00000160746	ANO10	4.509	7.80813e-06
Q92688	10	ENSG00000136938	ANP32B	0.332	0.0184941
P15144	7	ENSG00000166825	ANPEP	0.01	3.94145e-17
P04083	16	ENSG00000135046	ANXA1	2.044	0.00179282
P12429	16	ENSG00000138772	ANXA3	3.558	2.5719e-07
E5RK69	30	ENSG00000197043	ANXA6	0.01	3.94145e-17
Q2VPB7	2	ENSG00000254470	AP5B1	0.01	3.94145e-17
P02647	9	ENSG00000118137	APOA1	2.306	0.00421486
P04114	9		APOB	3.059	2.99537e-05
Q96AK3	4	ENSG00000243811	APOBEC3D	0.01	3.94145e-17
P02749	2	ENSG00000091583	APOH	100	3.94145e-17
O95236	5	ENSG00000128284	APOL3	0.01	3.94145e-17
I3L3P1	2	ENSG00000140750	ARHGAP17	0.01	3.94145e-17
Q7Z6I6	12	ENSG00000186517	ARHGAP30	0.247	0.000317823
P52566	22	ENSG00000111348	ARHGDIB	0.255	0.0249055
A0A3F2YNW7	7		ARID1B	0.01	3.94145e-17
P29374	4	ENSG00000032219	ARID4A	0.01	3.94145e-17
Q9Y4X5	5	ENSG00000166233	ARIH1	0.01	3.94145e-17
O95376	4	ENSG00000177479	ARIH2	0.01	3.94145e-17
Q66PJ3	4	ENSG00000182196	ARL6IP4	0.01	3.94145e-17
Q9UH62	5	ENSG00000102401	ARMCX3	0.01	3.94145e-17
Q5T2E6	2	ENSG00000120029	ARMH3	0.01	3.94145e-17
Q9H993	17	ENSG00000146476	ARMT1	2.954	9.32711e-05
P49407	7	ENSG00000137486	ARRB1	2.714	0.00336296
A0A1B0GUB3	4	ENSG00000104763	ASAH1	0.01	3.94145e-17
Q8N9N2-2	2	ENSG00000138303	ASCC1	0.01	3.94145e-17
Q9Y294	3	ENSG00000111875	ASF1A	0.01	3.94145e-17
O95671	10	ENSG00000169093	ASMTL	0.01	3.94145e-17
P08243	2	ENSG00000070669	ASNS	0.01	3.94145e-17
Q6PL18	2	ENSG00000156802	ATAD2	0.01	3.94145e-17
Q5T9A4	10	ENSG00000160072	ATAD3B	0.01	3.94145e-17
Q8WXF7	4	ENSG00000198513	ATL1	2.686	0.00341762
F8W0P7	10	ENSG00000110955	ATP5F1B	0.01	3.94145e-17
P18859	4	ENSG00000154723	ATP5PF	2.403	0.00346453
Q9Y2Q0-3	17	ENSG00000124406	ATP8A1	1.715	0.0133241
B8ZZW5	3	ENSG00000105778	AVL9	0.01	3.94145e-17
P20160	11	ENSG00000172232	AZU1	6.695	7.49835e-12
P61769	3	ENSG00000273686	B2M	5.253	1.52677e-06
Q99933	6		BAG1	0.339	0.0175725
Q8N9N5	4	ENSG00000172530	BANP	0.01	3.94145e-17
Q9NRL2	4	ENSG00000198604	BAZ1A	0.01	3.94145e-17
Q8WY36	2	ENSG00000114439	BBX	0.01	3.94145e-17
Q9H165	4	ENSG00000119866	BCL11A	0.01	3.94145e-17
Q8TD16	3	ENSG00000185963	BICD2	0.01	3.94145e-17
Q13867	8	ENSG00000108578	BLMH	1.575	0.0371177
Q9NUP1	3	ENSG00000186222	BLOC1S4	0.01	3.94145e-17
P07738	2	ENSG00000172331	BPGM	0.01	3.94145e-17
Q86WA6	3	ENSG00000137274	BPHL	0.01	3.94145e-17
Q9NX62	2	ENSG00000104331	BPNT2	2.372	0.026952
F5GXF5	8	ENSG00000171634	BPTF	0.01	3.94145e-17
Q6PJG6	7	ENSG00000106009	BRAT1	0.01	3.94145e-17
A0A140T9E9	5	ENSG00000234704	BRD2	0.01	3.94145e-17
H0YCF7	2	ENSG00000174744	BRMS1	0.01	3.94145e-17
Q10588	5	ENSG00000109743	BST1	0.01	3.94145e-17
A0A0A0MTH9	6	ENSG00000095564	BTAF1	0.01	3.94145e-17
P43251	2	ENSG00000169814	BTD	0.01	3.94145e-17
P20290	5	ENSG00000145741	BTF3	0.01	3.94145e-17
O00478	3	ENSG00000111801	BTN3A3	0.01	3.94145e-17
E9PRG8	2		C11orf98	0.312	0.00273572
Q6UWD8	2	ENSG00000185905	C16orf54	0.01	3.94145e-17
Q9HAS0	3	ENSG00000108666	C17orf75	0.01	3.94145e-17
Q5T750	3	ENSG00000198854	C1orf68	3.252	8.91203e-05
X6RLJ0	3	ENSG00000173372	C1QA	100	3.94145e-17
P02747	4	ENSG00000159189	C1QC	100	3.94145e-17
B4DPQ0	12	ENSG00000159403	C1R	2.059	0.046737
Q9BVC5	2	ENSG00000135974	C2orf49	0.01	3.94145e-17
P01024	14	ENSG00000125730	C3	2.572	0.000112652
A0A140TA32	11	ENSG00000227746	C4A	3.117	0.000282681
P04003	5	ENSG00000123838	C4BPA	1.977	0.0320891
Q8WUQ7	2	ENSG00000105298	CACTIN	0.01	3.94145e-17
E7EX44	16	ENSG00000122786	CALD1	2.75	0.00136677
Q9NZT1	9	ENSG00000178372	CALML5	3.024	1.63769e-05
P49913	5		CAMP	2.15	0.0235938
Q01518	23	ENSG00000131236	CAP1	100	3.94145e-17
Q9BXL7	17	ENSG00000198286	CARD11	0.355	0.0424624
Q92851-4	5	ENSG00000003400	CASP10	0.01	3.94145e-17
P31944	11	ENSG00000105141	CASP14	2.041	0.0048135
P42575	5	ENSG00000106144	CASP2	0.01	3.94145e-17
P49662	6	ENSG00000196954	CASP4	0.022	3.94145e-17
P51878	4	ENSG00000137757	CASP5	4.325	5.92489e-07
P55210	3	ENSG00000165806	CASP7	0.01	3.94145e-17
Q9NQ75	6	ENSG00000087589	CASS4	0.01	3.94145e-17
O95810	11	ENSG00000168497	CAVIN2	2.059	0.00426281
Q13951	7	ENSG00000067955	CBFB	0.353	0.0207333
Q75N03	2	ENSG00000105879	CBLL1	0.01	3.94145e-17
O95931	3	ENSG00000100307	CBX7	0.01	3.94145e-17
Q6P1N0	8	ENSG00000132024	CC2D1A	0.01	3.94145e-17
Q96CT7	3	ENSG00000007080	CCDC124	0.336	0.016401
Q86WR0	2	ENSG00000147419	CCDC25	0.01	3.94145e-17
Q96ER9	4	ENSG00000164051	CCDC51	0.01	3.94145e-17
Q9H6F5	4	ENSG00000110104	CCDC86	0.01	3.94145e-17
Q7Z6B0	2	ENSG00000123106	CCDC91	0.01	3.94145e-17
Q96F63	3	ENSG00000142039	CCDC97	0.01	3.94145e-17
P29279	2	ENSG00000118523	CCN2	0.01	3.94145e-17
Q8ND76	2	ENSG00000108100	CCNY	0.01	3.94145e-17
P51684	2	ENSG00000112486	CCR6	0.01	3.94145e-17
P50990-2	28	ENSG00000156261	CCT8	0.01	3.94145e-17
D6RFL4	2	ENSG00000170458	CD14	2.492	0.0167173
A0A087WVM2	3	ENSG00000204936	CD177	100	3.94145e-17
P29017	2	ENSG00000158481	CD1C	0.01	3.94145e-17
U3KQG5	2	ENSG00000091972	CD200	0.01	3.94145e-17
P16671	8	ENSG00000135218	CD36	2.098	0.00337093
A0A2U3TZL5	3		CD59	4.408	2.70939e-05
E9PRJ8	3	ENSG00000110651	CD81	0.01	3.94145e-17
P21926	6	ENSG00000010278	CD9	2.205	0.00201218
Q13042	5	ENSG00000130177	CDC16	0.01	3.94145e-17
G5EA36	4	ENSG00000004897	CDC27	0.01	3.94145e-17
O14735	6	ENSG00000103502	CDIPT	0.324	0.0149042
O94921	2	ENSG00000058091	CDK14	0.01	3.94145e-17
Q00536	2	ENSG00000102225	CDK16	100	3.94145e-17
P24941	4	ENSG00000123374	CDK2	0.01	3.94145e-17
P13688	3	ENSG00000079385	CEACAM1	100	3.94145e-17
Q15744	2	ENSG00000092067	CEBPE	0.01	3.94145e-17
Q92879	4	ENSG00000149187	CELF1	0.01	3.94145e-17
Q7Z7K6	2		CENPV	0.01	3.94145e-17
Q66GS9	3	ENSG00000174799	CEP135	0.01	3.94145e-17
J3KNF5	2	ENSG00000198707	CEP290	3.071	5.77422e-06
F5GYW0	4	ENSG00000166037	CEP57	0.01	3.94145e-17
Q5SZE1	3	ENSG00000143418	CERS2	1.785	0.0251019
P41208	2	ENSG00000147400	CETN2	0.01	3.94145e-17
Q9UEE9	3	ENSG00000153774	CFDP1	0.01	3.94145e-17
Q96JM3	11	ENSG00000198824	CHAMP1	4.06	1.46901e-07
O96017	4	ENSG00000183765	CHEK2	0.01	3.94145e-17
P36222	10	ENSG00000133048	CHI3L1	0.01	3.94145e-17
Q13231	10	ENSG00000133063	CHIT1	0.01	3.94145e-17
Q9UQN3	2	ENSG00000083937	CHMP2B	0.01	3.94145e-17
X6R700	2	ENSG00000160679	CHTOP	0.01	3.94145e-17
Q9H6Q4	5	ENSG00000103245	CIAO3	0.01	3.94145e-17
F5H2X7	2	ENSG00000148337	CIZ1	0.01	3.94145e-17
E9PHK0	3	ENSG00000163815	CLEC3B	6.078	2.12209e-08
P30622	5	ENSG00000130779	CLIP1	0.01	3.94145e-17
E9PMI6	3	ENSG00000074201	CLNS1A	0.01	3.94145e-17
G5E9Z2	4	ENSG00000274811	CLPTM1L	0.01	3.94145e-17
P10909	11	ENSG00000120885	CLU	1.549	0.0369207
Q8NE01	2	ENSG00000168763	CNNM3	0.01	3.94145e-17
Q9H9A5	4	ENSG00000182973	CNOT10	0.01	3.94145e-17
O75175	6	ENSG00000274176	CNOT3	0.01	3.94145e-17
Q9UIV1	5	ENSG00000198791	CNOT7	0.383	0.0484733
Q7Z7A1	7	ENSG00000119397	CNTRL	0.01	3.94145e-17
Q53SF7	15		COBLL1	2.057	0.00311586
Q8WTW3	2	ENSG00000166685	COG1	0.01	3.94145e-17
J3KNI1	2	ENSG00000103051	COG4	0.01	3.94145e-17
A0A087X0S5	3	ENSG00000142156	COL6A1	100	3.94145e-17
Q8N668	2	ENSG00000173163	COMMD1	0.01	3.94145e-17
Q9P000	7	ENSG00000110442	COMMD9	0.334	0.0060526
Q5HYK3	10	ENSG00000110871	COQ5	0.01	3.94145e-17
H3BP28	3	ENSG00000167186	COQ7	0.01	3.94145e-17
O75208	3	ENSG00000088682	COQ9	3.471	0.000151615
Q9UQ03	3	ENSG00000103647	CORO2B	0.01	3.94145e-17
P20023	9	ENSG00000117322	CR2	0.01	3.94145e-17
P52943	3	ENSG00000182809	CRIP2	0.01	3.94145e-17
Q8IUI8	11	ENSG00000176390	CRLF3	0.01	3.94145e-17
Q53ET0	4	ENSG00000160741	CRTC2	0.01	3.94145e-17
O95825	6	ENSG00000205758	CRYZL1	2.639	0.000147855
Q15828	2	ENSG00000175315	CST6	0.01	3.94145e-17
P01040	8	ENSG00000121552	CSTA	3.2	3.58269e-06
Q9H0L4	9	ENSG00000177613	CSTF2T	0.01	3.94145e-17
Q9NRF8	5	ENSG00000047230	CTPS2	0.01	3.94145e-17
P53634	9	ENSG00000109861	CTSC	1.952	0.026744
P25774	10	ENSG00000163131	CTSS	2.234	0.000829279
A0A0C4DGX4	6	ENSG00000055130	CUL1	0.01	3.94145e-17
Q7L1T6	2	ENSG00000065615	CYB5R4	0.01	3.94145e-17
Q08477	4	ENSG00000186529	CYP4F3	100	3.94145e-17
Q9Y4D1	4	ENSG00000100592	DAAM1	2.855	0.00290604
Q8NCG7	4	ENSG00000164535	DAGLB	0.01	3.94145e-17
Q96EP5	7	ENSG00000071626	DAZAP1	0.317	0.00903518
B8ZWD1	3	ENSG00000155368	DBI	2.715	0.000998085
Q16643	9	ENSG00000113758	DBN1	100	3.94145e-17
Q9UK59	5	ENSG00000138231	DBR1	0.01	3.94145e-17
P81605	6	ENSG00000161634	DCD	3.012	0.000286678
Q9NPI6	4	ENSG00000272886	DCP1A	0.01	3.94145e-17
Q9H773	2	ENSG00000179958	DCTPP1	0.01	3.94145e-17
Q9UMR2	13	ENSG00000157349	DDX19B	0.01	3.94145e-17
Q9NUL7	2	ENSG00000182810	DDX28	0.01	3.94145e-17
F8WAJ0	7	ENSG00000125485	DDX31	0.01	3.94145e-17
O00148	17	ENSG00000123136	DDX39A	0.39	0.0479764
Q9Y6V7	2	ENSG00000105671	DDX49	0.01	3.94145e-17
Q8N8A6	5	ENSG00000185163	DDX51	0.01	3.94145e-17
Q8TDD1	8	ENSG00000123064	DDX54	0.01	3.94145e-17
Q9H6A0	4	ENSG00000162777	DENND2D	0.01	3.94145e-17
Q7Z401	4	ENSG00000174485	DENND4A	0.01	3.94145e-17
O75064	8	ENSG00000198837	DENND4B	0.01	3.94145e-17
A0A2R8Y5P2	2		DEPDC5	0.01	3.94145e-17
O75907	3	ENSG00000185000	DGAT1	0.01	3.94145e-17
Q9UBM7	3	ENSG00000172893	DHCR7	0.01	3.94145e-17
Q5J8M5	2	ENSG00000095059	DHPS	0.01	3.94145e-17
A0A087WYN9	3	ENSG00000067248	DHX29	0.01	3.94145e-17
H7BXY3	11	ENSG00000132153	DHX30	5.737	4.34309e-09
Q8IY37	4	ENSG00000150990	DHX37	0.01	3.94145e-17
Q8IX18	2	ENSG00000108406	DHX40	0.01	3.94145e-17
Q6P158	3	ENSG00000163214	DHX57	0.01	3.94145e-17
Q9NPF5	8	ENSG00000178028	DMAP1	0.01	3.94145e-17
H0Y650	4	ENSG00000164818	DNAAF5	0.01	3.94145e-17
Q9UDY4	2	ENSG00000162616	DNAJB4	0.01	3.94145e-17
Q99543	3	ENSG00000105821	DNAJC2	0.01	3.94145e-17
Q13217	2	ENSG00000102580	DNAJC3	100	3.94145e-17
O75937	10	ENSG00000126698	DNAJC8	0.303	0.0064048
P26358	4	ENSG00000130816	DNMT1	0.01	3.94145e-17
Q99704	5	ENSG00000115325	DOK1	0.01	3.94145e-17
Q9Y3R5	6	ENSG00000142197	DOP1B	0.01	3.94145e-17
Q9BQC3	3	ENSG00000132768	DPH2	0.01	3.94145e-17
Q08554	12	ENSG00000134765	DSC1	2.489	0.000280242
Q02413	24	ENSG00000134760	DSG1	2.413	0.00044361
E7EUN9	2	ENSG00000167264	DUS2	0.01	3.94145e-17
Q96G46	4	ENSG00000141994	DUS3L	0.01	3.94145e-17
Q13409-2	10	ENSG00000077380	DYNC1I2	0.01	3.94145e-17
A6NGJ0	4	ENSG00000165169	DYNLT3	0.01	3.94145e-17
Q5JPH6	2	ENSG00000103356	EARS2	0.01	3.94145e-17
E9PN10	2	ENSG00000147654	EBAG9	0.01	3.94145e-17
Q96F86	3	ENSG00000179151	EDC3	0.01	3.94145e-17
Q8N6R0-1	3	ENSG00000010165	EEF1AKNMT	0.01	3.94145e-17
Q9GZT9	2	ENSG00000135766	EGLN1	0.01	3.94145e-17
A0A0U1RQH4	2	ENSG00000173442	EHBP1L1	0.01	3.94145e-17
Q9H9B1	2	ENSG00000181090	EHMT1	0.01	3.94145e-17
P41567	7	ENSG00000173812	EIF1	0.16	2.41099e-07
E9PS76	2	ENSG00000175376	EIF1AD	0.01	3.94145e-17
P47813	5	ENSG00000173674	EIF1AX	0.01	3.94145e-17
P49770	2	ENSG00000119718	EIF2B2	0.388	0.0219408
Q13144	7	ENSG00000145191	EIF2B5	7.035	6.14244e-10
K7EL20	12	ENSG00000130811	EIF3G	0.01	3.94145e-17
Q9BW60	2	ENSG00000066322	ELOVL1	0.01	3.94145e-17
Q9NYP7	2	ENSG00000012660	ELOVL5	0.01	3.94145e-17
Q6IA86	4	ENSG00000134759	ELP2	0.01	3.94145e-17
Q9Y6C2	18	ENSG00000138080	EMILIN1	2.879	0.000489105
Q05BV3	2	ENSG00000165521	EML5	0.364	0.0495594
P13929	8	ENSG00000108515	ENO3	0.01	3.94145e-17
P49961	3	ENSG00000138185	ENTPD1	0.287	0.00770052
Q9NPA8	2	ENSG00000120533	ENY2	0.01	3.94145e-17
P58107	6		EPPK1	0.01	3.94145e-17
P11678	9	ENSG00000121053	EPX	3.613	3.43339e-05
A8MX75	2	ENSG00000104884	ERCC2	0.01	3.94145e-17
Q8IV48	3	ENSG00000104626	ERI1	100	3.94145e-17
O75477	6		ERLIN1	2.323	0.0197547
B0QYK0	6	ENSG00000182944	EWSR1	0.243	0.0014704
Q9NV70	4	ENSG00000090989	EXOC1	0.01	3.94145e-17
Q8IYI6	6	ENSG00000116903	EXOC8	0.01	3.94145e-17
R4GNH9	3	ENSG00000171311	EXOSC1	0.01	3.94145e-17
D6RIY6	7	ENSG00000123737	EXOSC9	0.01	3.94145e-17
Q9Y624	6	ENSG00000158769	F11R	2.089	0.00676571
P00488	27		F13A1	2.007	0.0139833
P00734	4	ENSG00000180210	F2	3.135	0.000113672
P12259	38	ENSG00000198734	F5	2.443	0.000388499
F5GY05	4	ENSG00000275333	FAM120B	0.01	3.94145e-17
F8W7Q4	4	ENSG00000114023	FAM162A	0.01	3.94145e-17
Q8WUF8	3	ENSG00000113391	FAM172A	0.01	3.94145e-17
G3V583	2	ENSG00000151327	FAM177A1	0.01	3.94145e-17
Q96ND0	2	ENSG00000177150	FAM210A	0.01	3.94145e-17
Q9Y247	2	ENSG00000145945	FAM50B	2.305	0.0222638
Q658Y4	5	ENSG00000176853	FAM91A1	0.01	3.94145e-17
Q8NCA5	5		FAM98A	0.01	3.94145e-17
Q17RN3	3	ENSG00000130244	FAM98C	0.01	3.94145e-17
Q7L8L6	2	ENSG00000215251	FASTKD5	0.01	3.94145e-17
P23142	5	ENSG00000077942	FBLN1	3.589	9.46297e-07
Q9UK22	3	ENSG00000116661	FBXO2	0.01	3.94145e-17
Q8NEZ5	4	ENSG00000167196	FBXO22	0.01	3.94145e-17
Q9UKB1	3	ENSG00000072803	FBXW11	0.01	3.94145e-17
A0A0G2JNS3	2	ENSG00000278415	FCAR	0.01	3.94145e-17
Q9Y324	2	ENSG00000119616	FCF1	0.272	0.000672828
Q8N0W3	5	ENSG00000157353	FCSK	0.01	3.94145e-17
E9PNM1	2	ENSG00000079459	FDFT1	0.01	3.94145e-17
Q13642-1	11	ENSG00000022267	FHL1	2.149	0.00230686
P62942	6	ENSG00000088832	FKBP1A	2.647	0.00012551
P20930	2	ENSG00000143631	FLG	0.01	3.94145e-17
Q5D862	9	ENSG00000143520	FLG2	2.549	0.000944806
Q01543	8	ENSG00000151702	FLI1	0.01	3.94145e-17
Q14315	11	ENSG00000128591	FLNC	1.785	0.00770645
P02751	19	ENSG00000115414	FN1	2.429	0.000869856
Q9HA64	3	ENSG00000141560	FN3KRP	0.01	3.94145e-17
A0A2R8Y600	3		FO393400.1	0.01	3.94145e-17
Q12778	5	ENSG00000150907	FOXO1	0.01	3.94145e-17
P42685	3	ENSG00000111816	FRK	0.01	3.94145e-17
A0A2C9F2R7	5		FRYL	0.01	3.94145e-17
Q8IY81	6	ENSG00000108592	FTSJ3	0.01	3.94145e-17
Q96AE4-2	18	ENSG00000162613	FUBP1	100	3.94145e-17
P04066	2	ENSG00000179163	FUCA1	2.72	0.0040457
Q9BWH2	3	ENSG00000165775	FUNDC2	3.232	2.95915e-06
Q9BYC5	2	ENSG00000033170	FUT8	2.136	0.00832068
Q9UN86	5	ENSG00000138757	G3BP2	0.01	3.94145e-17
P10253	3	ENSG00000171298	GAA	2.276	0.0231167
Q8TAE8	4	ENSG00000179271	GADD45GIP1	0.01	3.94145e-17
Q14376	2	ENSG00000117308	GALE	0.01	3.94145e-17
Q8TET4	3	ENSG00000214013	GANC	0.01	3.94145e-17
Q86YP4	8	ENSG00000167491	GATAD2A	0.01	3.94145e-17
Q8WXI9	9	ENSG00000261992	GATAD2B	2.245	0.00508501
D6REA0	2	ENSG00000059691	GATB	0.01	3.94145e-17
Q92538	7	ENSG00000107862	GBF1	0.01	3.94145e-17
P32456	8	ENSG00000162645	GBP2	0.01	3.94145e-17
Q96PP9	4	ENSG00000162654	GBP4	0.01	3.94145e-17
D6RF35	6	ENSG00000145321	GC	2.718	9.59484e-05
P16383	2	ENSG00000005436	GCFC2	0.01	3.94145e-17
A0A1W2PQV2	2	ENSG00000140905	GCSH	0.01	3.94145e-17
Q8TB36	2	ENSG00000104381	GDAP1	0.01	3.94145e-17
I3L2C7	4	ENSG00000179409	GEMIN4	0.01	3.94145e-17
Q7L5D6	3	ENSG00000239857	GET4	0.01	3.94145e-17
Q9NZ52	3	ENSG00000125447	GGA3	0.01	3.94145e-17
O75223	9	ENSG00000006625	GGCT	1.55	0.0308795
Q92820	5	ENSG00000137563	GGH	1.787	0.0491627
I1E4Y6	3	ENSG00000204120	GIGYF2	0.01	3.94145e-17
A0A3B3IUC4	3		GLA	0.01	3.94145e-17
Q53GS7	2	ENSG00000119392	GLE1	0.01	3.94145e-17
P50148	9	ENSG00000156052	GNAQ	2.758	0.000182101
P19086	8	ENSG00000128266	GNAZ	3.318	0.000295019
Q9HAV0	11	ENSG00000114450	GNB4	0.01	3.94145e-17
Q9NVN8	3	ENSG00000130119	GNL3L	0.01	3.94145e-17
P22749	2	ENSG00000115523	GNLY	0.01	3.94145e-17
O15228	8	ENSG00000116906	GNPAT	1.707	0.0355103
G3V4W4	2	ENSG00000100522	GNPNAT1	0.01	3.94145e-17
Q9BXV9	2	ENSG00000275619	GON7	100	3.94145e-17
P13224	6	ENSG00000203618	GP1BB	1.827	0.0239134
P40197	12	ENSG00000178732	GP5	4.287	1.94078e-06
P14770	5	ENSG00000169704	GP9	5.603	7.37514e-11
Q8N335	3	ENSG00000152642	GPD1L	0.01	3.94145e-17
Q92917	4	ENSG00000068394	GPKOW	0.01	3.94145e-17
E9PIP3	2	ENSG00000206314	GPSM3	0.01	3.94145e-17
A0A087WZF5	2	ENSG00000068400	GRIPAP1	100	3.94145e-17
Q9BQ67	4	ENSG00000105447	GRWD1	0.01	3.94145e-17
A0A3B3ITW1	5		GSK3B	1.441	0.0491047
P06396-2	21	ENSG00000148180	GSN	2.354	0.00347497
Q8IYD1	8	ENSG00000189369	GSPT2	0.01	3.94145e-17
Q03013	6	ENSG00000168765	GSTM4	0.01	3.94145e-17
P30711	2	ENSG00000277656	GSTT1	100	3.94145e-17
P29084	3	ENSG00000197265	GTF2E2	0.01	3.94145e-17
P32780	3	ENSG00000110768	GTF2H1	1.652	0.0301761
F5GXG6	2	ENSG00000111358	GTF2H3	0.01	3.94145e-17
A4D1E9	2	ENSG00000105793	GTPBP10	0.01	3.94145e-17
Q969Y2	3	ENSG00000130299	GTPBP3	0.01	3.94145e-17
O43824	7		GTPBP6	0.01	3.94145e-17
E9PCN2	4	ENSG00000061918	GUCY1B1	0.01	3.94145e-17
Q8N442	4	ENSG00000151806	GUF1	100	3.94145e-17
Q02539	7	ENSG00000124610	H1-1	3.508	0.000110592
P22492	5	ENSG00000187475	H1-6	2.479	0.0104915
Q8IUE6	10	ENSG00000184270	H2AC21	0.415	0.040516
Q71UI9	5	ENSG00000105968	H2AZ2	0.249	0.0205168
Q6Y1H2	2	ENSG00000206527	HACD2	0.01	3.94145e-17
P42357	5	ENSG00000084110	HAL	0.285	0.00663354
O14929	3		HAT1	0.01	3.94145e-17
P02042	5	ENSG00000223609	HBD	0.01	3.94145e-17
P53701	2	ENSG00000004961	HCCS	0.01	3.94145e-17
O15379	4	ENSG00000171720	HDAC3	0.01	3.94145e-17
Q7Z4V5	7	ENSG00000167674	HDGFL2	3.741	4.72884e-07
Q9P2D3	16	ENSG00000008869	HEATR5B	0.01	3.94145e-17
Q9Y4D8	2		HECTD4	0.01	3.94145e-17
Q5URX0	7	ENSG00000049860	HEXB	1.708	0.0217841
Q9NWT6	2	ENSG00000166135	HIF1AN	0.01	3.94145e-17
Q9BW72	2	ENSG00000146066	HIGD2A	0.01	3.94145e-17
Q53FT3	2	ENSG00000149196	HIKESHI	0.01	3.94145e-17
O00291	2	ENSG00000127946	HIP1	2.125	0.00270656
Q29836	11		HLA-B	2.364	0.00326116
A0A182DWE9	7	ENSG00000230708	HLA-DPB1	0.116	2.63297e-09
P01909	4	ENSG00000206305	HLA-DQA1	0.351	0.013711
Q9GIY3	7		HLA-DRB1	0.01	3.94145e-17
Q30134	9		HLA-DRB1	0.308	0.0112867
A0A0G2JJQ8	6	ENSG00000227826	HLA-DRB4	0.01	3.94145e-17
A0A140T8X0	9	ENSG00000234487	HLA-F	2.41	0.0159619
F5H345	5	ENSG00000281702	HMBS	0.01	3.94145e-17
Q9NP66	2	ENSG00000140382	HMG20A	0.01	3.94145e-17
O15347	2	ENSG00000029993	HMGB3	2.178	0.034445
P05114	6	ENSG00000205581	HMGN1	0.116	1.24565e-08
P51991-2	20	ENSG00000170144	HNRNPA3	0.01	3.94145e-17
P61978-3	27		HNRNPK	3.015	1.59561e-05
M0QZM1	14	ENSG00000099783	HNRNPM	0.01	3.94145e-17
O43390-2	26	ENSG00000282958	HNRNPR	0.01	3.94145e-17
P00738	13	ENSG00000257017	HP	2.012	0.00299793
Q969F9	3	ENSG00000163755	HPS3	0.01	3.94145e-17
Q9Y251	12	ENSG00000173083	HPSE	1.81	0.0137398
P02790	3	ENSG00000110169	HPX	100	3.94145e-17
Q86YZ3	2	ENSG00000197915	HRNR	0.01	3.94145e-17
Q7LGA3	2	ENSG00000153936	HS2ST1	0.01	3.94145e-17
E9PMQ6	3	ENSG00000185122	HSF1	0.01	3.94145e-17
P34931	11	ENSG00000234258	HSPA1L	0.01	3.94145e-17
P04792	10	ENSG00000106211	HSPB1	2.241	0.000471653
Q9Y547	2	ENSG00000081870	HSPB11	0.01	3.94145e-17
Q9NZL4	6		HSPBP1	0.01	3.94145e-17
B8ZZ54	5	ENSG00000115541	HSPE1	2.209	0.00227457
O60921	2	ENSG00000136273	HUS1	0.01	3.94145e-17
Q5T6J8	2	ENSG00000148057	IDNK	100	3.94145e-17
Q53G44	13	ENSG00000137959	IFI44L	100	3.94145e-17
O14879	11	ENSG00000119917	IFIT3	100	3.94145e-17
Q12894	2	ENSG00000214706	IFRD2	0.01	3.94145e-17
P01344	2	ENSG00000167244	IGF2	100	3.94145e-17
P18065	2	ENSG00000115457	IGFBP2	4.564	2.04692e-05
P01876	9	ENSG00000211895	IGHA1	2.59	0.000310007
A0A0A0MS08	13	ENSG00000277633	IGHG1	1.964	0.0050398
P01743	2	ENSG00000211962	IGHV1-46	0.01	3.94145e-17
P0DP04	2		IGHV3-43D	0.01	3.94145e-17
P06331	3	ENSG00000276491	IGHV4-34	0.01	3.94145e-17
A0A0C4DH38	3	ENSG00000277574	IGHV5-51	0.01	3.94145e-17
P06312	2	ENSG00000211598	IGKV4-1	0.01	3.94145e-17
Q969P0	2	ENSG00000162729	IGSF8	0.01	3.94145e-17
Q13422-2	5	ENSG00000185811	IKZF1	0.01	3.94145e-17
Q9NZH8	2	ENSG00000136688	IL36G	3.703	0.000226107
Q16891	27	ENSG00000132305	IMMT	0.01	3.94145e-17
A0A087WXF7	2	ENSG00000153487	ING1	0.01	3.94145e-17
Q9NXR8	2	ENSG00000071243	ING3	0.01	3.94145e-17
Q9ULG1	2	ENSG00000128908	INO80	0.01	3.94145e-17
Q8N201	5	ENSG00000164880	INTS1	0.01	3.94145e-17
Q9NVR2	5	ENSG00000104613	INTS10	0.01	3.94145e-17
B4DJL6	3	ENSG00000138614	INTS14	0.01	3.94145e-17
J3KMZ7	3	ENSG00000108506	INTS2	0.01	3.94145e-17
Q6P9B9	3	ENSG00000185085	INTS5	0.01	3.94145e-17
C9JXP6	2	ENSG00000102786	INTS6	0.01	3.94145e-17
Q75QN2	5	ENSG00000164941	INTS8	0.01	3.94145e-17
Q9NV88	5	ENSG00000104299	INTS9	0.01	3.94145e-17
Q13576	39	ENSG00000145703	IQGAP2	1.91	0.0105215
A0A1W2PR28	3	ENSG00000124313	IQSEC2	0.01	3.94145e-17
D3YTB5	3	ENSG00000184216	IRAK1	0.01	3.94145e-17
Q8IU81	3	ENSG00000170604	IRF2BP1	0.01	3.94145e-17
Q9H1B7	3	ENSG00000119669	IRF2BPL	0.01	3.94145e-17
F5H5N2	4	ENSG00000136003	ISCU	0.01	3.94145e-17
Q9ULR0	3	ENSG00000240682	ISY1	0.01	3.94145e-17
Q96J02	4	ENSG00000078747	ITCH	0.01	3.94145e-17
P17301	10		ITGA2	2.816	0.000439935
P08514	44	ENSG00000005961	ITGA2B	1.733	0.0425035
P23229	20	ENSG00000091409	ITGA6	2.22	0.00136163
P18084	4	ENSG00000082781	ITGB5	100	3.94145e-17
P26010	3	ENSG00000139626	ITGB7	0.01	3.94145e-17
P19827	3	ENSG00000055957	ITIH1	3.052	0.000247536
P19823	3	ENSG00000151655	ITIH2	6.581	4.44533e-12
A0A087WW43	4	ENSG00000162267	ITIH3	6.8	5.98934e-10
H7C0L5	2	ENSG00000055955	ITIH4	2.267	0.0350614
F8W719	3	ENSG00000198399	ITSN2	0.01	3.94145e-17
D6RD17	4	ENSG00000132465	JCHAIN	3.311	0.000592791
P14923	28	ENSG00000173801	JUP	1.984	0.0128886
Q96CX2	4	ENSG00000178695	KCTD12	1.773	0.0179434
K7ERC8	3		KDSR	0.01	3.94145e-17
Q9NQT8	3	ENSG00000197892	KIF13B	0.01	3.94145e-17
Q12840	6	ENSG00000155980	KIF5A	2.097	0.0343635
O60870	3	ENSG00000151657	KIN	3.391	0.000489105
Q9P2G3	2	ENSG00000197705	KLHL14	100	3.94145e-17
Q2TBA0	2	ENSG00000157119	KLHL40	0.01	3.94145e-17
O14686	2	ENSG00000167548	KMT2D	0.01	3.94145e-17
Q04695	23	ENSG00000128422	KRT17	1.684	0.0207136
P05783	3	ENSG00000111057	KRT18	2.215	0.0454537
Q9C075	3	ENSG00000108244	KRT23	2.238	0.0020616
Q7Z3Y8	7	ENSG00000171446	KRT27	0.01	3.94145e-17
Q14532	6	ENSG00000108759	KRT32	0.01	3.94145e-17
P13647	48	ENSG00000186081	KRT5	1.734	0.04234
P04259	43	ENSG00000185479	KRT6B	7.763	3.23382e-14
P48668	44	ENSG00000170465	KRT6C	2.317	0.000901608
Q3SY84	6	ENSG00000139648	KRT71	100	3.94145e-17
Q86Y46	9	ENSG00000186049	KRT73	2.017	0.00603145
Q01546	11	ENSG00000185069	KRT76	6.889	4.25565e-10
Q7Z794	18	ENSG00000189182	KRT77	2.039	0.012291
Q8N1N4	19	ENSG00000170423	KRT78	1.631	0.0255019
Q6KB66	12	ENSG00000167767	KRT80	1.837	0.0148493
Q9NSB4	4	ENSG00000161850	KRT82	1.975	0.0159242
P78386	25	ENSG00000135443	KRT85	2.273	0.0112314
O43790	23	ENSG00000170442	KRT86	0.01	3.94145e-17
P35527	55	ENSG00000171403	KRT9	1.737	0.0417565
M0QXN9	2	ENSG00000105700	KXD1	0.01	3.94145e-17
Q16773	3	ENSG00000171097	KYAT1	0.01	3.94145e-17
Q9GZZ8	2	ENSG00000135413	LACRT	0.01	3.94145e-17
A0A0G2JNU6	4	ENSG00000278154	LAIR1	0.01	3.94145e-17
P18428	6	ENSG00000129988	LBP	1.911	0.00790551
P31025	4	ENSG00000160349	LCN1	0.01	3.94145e-17
Q96PV6	3		LENG8	4.298	3.75345e-05
Q8WVC0	3	ENSG00000166477	LEO1	0.374	0.0377717
Q08380	11	ENSG00000108679	LGALS3BP	5.162	4.50757e-06
P47929	4	ENSG00000282902	LGALS7B	2.19	0.000945579
O00214	2	ENSG00000116977	LGALS8	100	3.94145e-17
P49917	5	ENSG00000174405	LIG4	0.01	3.94145e-17
Q8N423	2	ENSG00000275463	LILRB2	0.01	3.94145e-17
C9JRJ5	7	ENSG00000144791	LIMD1	0.01	3.94145e-17
J3QQM5	2	ENSG00000136490	LIMD2	0.01	3.94145e-17
Q9NUP9	2	ENSG00000148943	LIN7C	0.01	3.94145e-17
Q9BRT6	2	ENSG00000139233	LLPH	0.01	3.94145e-17
P23490	3	ENSG00000203782	LORICRIN	0.01	3.94145e-17
Q9UFC0	7	ENSG00000161036	LRWD1	0.01	3.94145e-17
Q9H089	3	ENSG00000041802	LSG1	0.01	3.94145e-17
Q14766	30	ENSG00000049323	LTBP1	1.532	0.0287093
H7BYG8	2		LTN1	0.01	3.94145e-17
Q9NQ29	3	ENSG00000007392	LUC7L	0.01	3.94145e-17
Q9Y383	9	ENSG00000146963	LUC7L2	0.01	3.94145e-17
P51884	3	ENSG00000139329	LUM	3.806	6.26142e-08
Q5SQ64	5	ENSG00000240008	LY6G6F	2.883	0.000533666
Q9NX58	7		LYAR	0.287	0.00393942
Q99698	2	ENSG00000143669	LYST	0.01	3.94145e-17
Q9UPN3	47	ENSG00000127603	MACF1	0.01	3.94145e-17
Q15013	2	ENSG00000124688	MAD2L1BP	0.01	3.94145e-17
Q9BXY0	4	ENSG00000198042	MAK16	0.01	3.94145e-17
H0YNG5	2	ENSG00000196547	MAN2A2	0.01	3.94145e-17
P27338	10	ENSG00000069535	MAOB	1.867	0.0456513
P52564	4	ENSG00000108984	MAP2K6	0.01	3.94145e-17
P27816-5	12		MAP4	0.01	3.94145e-17
P45984	5	ENSG00000050748	MAPK9	0.01	3.94145e-17
Q9NX47	2	ENSG00000198060	MARCHF5	0.01	3.94145e-17
O60307	5	ENSG00000099308	MAST3	0.01	3.94145e-17
Q9Y6X3	4	ENSG00000129933	MAU2	0.01	3.94145e-17
A0A3B3IT92	6		MCM4	2.274	0.0188238
Q14566	3	ENSG00000076003	MCM6	0.01	3.94145e-17
P33993	6	ENSG00000166508	MCM7	5.844	1.28513e-10
Q9BTE3	5	ENSG00000197771	MCMBP	0.01	3.94145e-17
Q6DN12	2	ENSG00000140563	MCTP2	0.01	3.94145e-17
B9A041	11	ENSG00000014641	MDH1	0.01	3.94145e-17
Q8TC05	4	ENSG00000111554	MDM1	0.01	3.94145e-17
Q9NU22	3	ENSG00000112159	MDN1	0.01	3.94145e-17
A0A087X1U4	11	ENSG00000169057	MECP2	0.01	3.94145e-17
U3KQ43	2	ENSG00000175221	MED16	0.01	3.94145e-17
F5GY88	3	ENSG00000008838	MED24	0.01	3.94145e-17
Q9NPJ6	4	ENSG00000136146	MED4	0.01	3.94145e-17
Q06413	3	ENSG00000081189	MEF2C	0.01	3.94145e-17
Q9Y316	5	ENSG00000162959	MEMO1	0.01	3.94145e-17
Q7L2J0	3	ENSG00000146834	MEPCE	0.01	3.94145e-17
P50579	12	ENSG00000111142	METAP2	0.01	3.94145e-17
Q9UBP6	2	ENSG00000037897	METTL1	0.01	3.94145e-17
Q9HCE5	4	ENSG00000145388	METTL14	0.325	0.0171202
Q8WXB1	2	ENSG00000144401	METTL21A	0.01	3.94145e-17
Q9GZY8	4	ENSG00000168958	MFF	0.01	3.94145e-17
Q6N075	2	ENSG00000182544	MFSD5	0.01	3.94145e-17
E7ER45	13	ENSG00000257335	MGAM	4.382	2.26585e-05
Q99685	7	ENSG00000074416	MGLL	2.192	0.0278839
A0A140TA86	3	ENSG00000174917	MICOS13	0.01	3.94145e-17
A0A0U1RRK1	5	ENSG00000107745	MICU1	0.01	3.94145e-17
A0A0A0MSU2	8	ENSG00000156030	MIDEAS	0.01	3.94145e-17
Q8N108	4	ENSG00000198160	MIER1	0.01	3.94145e-17
Q8N5J2	3	ENSG00000143409	MINDY1	100	3.94145e-17
Q9BVC4	2	ENSG00000167965	MLST8	0.01	3.94145e-17
P22894	14	ENSG00000118113	MMP8	100	3.94145e-17
P14780	30	ENSG00000100985	MMP9	3.643	6.56325e-07
Q96T76	8	ENSG00000155229	MMS19	0.01	3.94145e-17
E7EW32	5	ENSG00000103111	MON1B	0.01	3.94145e-17
Q00013	7	ENSG00000130830	MPP1	2.576	0.000207743
I3L0T6	2	ENSG00000171861	MRM3	5.844	2.04263e-11
E9PHY8	4	ENSG00000179832	MROH1	0.01	3.94145e-17
Q7Z7H8	3	ENSG00000159111	MRPL10	0.01	3.94145e-17
Q5T653	3	ENSG00000112651	MRPL2	7.717	6.68227e-11
Q9BYD2	6	ENSG00000143436	MRPL9	0.01	3.94145e-17
P82914	3	ENSG00000116898	MRPS15	0.054	3.94145e-17
Q96EL2	2	ENSG00000062582	MRPS24	0.01	3.94145e-17
Q9NP92	4	ENSG00000112996	MRPS30	0.01	3.94145e-17
P43246	16	ENSG00000095002	MSH2	0.279	0.00272006
P00395	3	ENSG00000198804	MT-CO1	0.01	3.94145e-17
P03886	3	ENSG00000198888	MT-ND1	0.318	0.0197584
Q9H019	6	ENSG00000117640	MTFR1L	0.01	3.94145e-17
L7P8G6	2		MTHFR	0.01	3.94145e-17
Q13496	9	ENSG00000171100	MTM1	0.01	3.94145e-17
F8WA39	9	ENSG00000063601	MTMR1	0.01	3.94145e-17
Q9NXD2	4	ENSG00000277086	MTMR10	2.414	0.0169824
Q9Y217	5	ENSG00000139505	MTMR6	0.01	3.94145e-17
Q9Y2Z2	2	ENSG00000135297	MTO1	0.01	3.94145e-17
F5H8H2	2	ENSG00000110921	MVK	0.01	3.94145e-17
P24844	11	ENSG00000101335	MYL9	3.171	3.06874e-05
E9PDF6	3	ENSG00000128641	MYO1B	0.01	3.94145e-17
P18440	5	ENSG00000171428	NAT1	0.01	3.94145e-17
A0A494C1V1	8		NBEAL2	100	3.94145e-17
Q6ZVX7	3	ENSG00000188505	NCCRP1	2.764	0.000409472
Q9Y6Q9	2	ENSG00000124151	NCOA3	3.57	0.000171851
Q9NXR1-1	3		NDE1	0.01	3.94145e-17
Q92597	6	ENSG00000104419	NDRG1	0.01	3.94145e-17
O43678	3	ENSG00000131495	NDUFA2	100	3.94145e-17
O95182	3	ENSG00000267855	NDUFA7	0.01	3.94145e-17
Q9NX14	2	ENSG00000147123	NDUFB11	0.01	3.94145e-17
P07196	2	ENSG00000277586	NEFL	100	3.94145e-17
P18615	6	ENSG00000204356	NELFE	0.01	3.94145e-17
G3V5V3	2	ENSG00000165525	NEMF	0.01	3.94145e-17
O14524	2	ENSG00000166881	NEMP1	0.01	3.94145e-17
Q9UMX5	2	ENSG00000117691	NENF	100	3.94145e-17
Q0ZGT2	9	ENSG00000162614	NEXN	4.661	6.0747e-09
I3L3K7	3	ENSG00000072736	NFATC3	0.01	3.94145e-17
G5E9C2	2	ENSG00000282905	NFKBIB	0.01	3.94145e-17
O00221	5	ENSG00000146232	NFKBIE	0.042	3.94145e-17
P23511	2	ENSG00000001167	NFYA	0.01	3.94145e-17
Q8NEJ9	4	ENSG00000129460	NGDN	0.01	3.94145e-17
Q9H9Q4	6	ENSG00000187736	NHEJ1	0.01	3.94145e-17
Q8NBF2	8	ENSG00000196865	NHLRC2	1.798	0.0487979
P14543	18	ENSG00000116962	NID1	3.508	1.48352e-05
Q9Y221	3	ENSG00000132603	NIP7	0.01	3.94145e-17
Q9Y2I1	3	ENSG00000010322	NISCH	0.01	3.94145e-17
O15226	4	ENSG00000186416	NKRF	0.01	3.94145e-17
Q9C000	4	ENSG00000091592	NLRP1	0.01	3.94145e-17
P15531	9	ENSG00000239672	NME1	0.01	3.94145e-17
Q9ULX3	2	ENSG00000141101	NOB1	0.01	3.94145e-17
Q9Y3C1	3	ENSG00000048162	NOP16	0.01	3.94145e-17
O75607	2	ENSG00000107833	NPM3	0.01	3.94145e-17
Q9BZ95	5	ENSG00000147548	NSD3	0.01	3.94145e-17
I3L1I3	3	ENSG00000169189	NSMCE1	0.01	3.94145e-17
Q96MG7	3	ENSG00000185115	NSMCE3	0.01	3.94145e-17
Q9NXX6	8	ENSG00000107672	NSMCE4A	0.01	3.94145e-17
P49902	8	ENSG00000076685	NT5C2	2.034	0.0125079
P78549	4	ENSG00000065057	NTHL1	0.01	3.94145e-17
Q9BV86	4	ENSG00000148335	NTMT1	0.01	3.94145e-17
Q8TB37	2	ENSG00000151413	NUBPL	0.01	3.94145e-17
P80303	3	ENSG00000070081	NUCB2	4.392	1.79326e-05
Q9H1E3	3	ENSG00000069275	NUCKS1	0.01	3.94145e-17
Q96DE0	2	ENSG00000198585	NUDT16	0.01	3.94145e-17
Q6ZVK8	3	ENSG00000275074	NUDT18	0.01	3.94145e-17
A8MXV4	4	ENSG00000213965	NUDT19	0.01	3.94145e-17
P50583	3	ENSG00000164978	NUDT2	0.01	3.94145e-17
M0R0Q4	2	ENSG00000105245	NUMBL	0.01	3.94145e-17
Q8NFH4	8	ENSG00000075188	NUP37	36.651	3.94145e-17
O15381	3	ENSG00000143748	NVL	0.01	3.94145e-17
P00973	6	ENSG00000089127	OAS1	0.409	0.0357425
Q9Y6K5	19	ENSG00000111331	OAS3	1.94	0.0298154
P04181	4	ENSG00000065154	OAT	0.01	3.94145e-17
Q6UX06	12	ENSG00000102837	OLFM4	8.78	6.64145e-14
Q96E52	4	ENSG00000162600	OMA1	0.01	3.94145e-17
Q9H6K4-2	2	ENSG00000125741	OPA3	0.01	3.94145e-17
Q96CV9	2	ENSG00000123240	OPTN	0.01	3.94145e-17
Q9UBD5	6	ENSG00000135336	ORC3	0.01	3.94145e-17
P02763	5		ORM1	2.739	0.00105734
Q9P0S3	2	ENSG00000128699	ORMDL1	0.01	3.94145e-17
Q9BXB4	3	ENSG00000144909	OSBPL11	0.01	3.94145e-17
Q8N573-2	6	ENSG00000164830	OXR1	0.01	3.94145e-17
P51575	4	ENSG00000108405	P2RX1	5.581	1.91971e-07
Q32P28	2	ENSG00000117385	P3H1	3.278	0.00154774
Q9H361	12	ENSG00000151846	PABPC3	0.01	3.94145e-17
B3KNX7	6	ENSG00000149269	PAK1	2.348	0.00832068
Q9NWT1	8	ENSG00000111845	PAK1IP1	0.294	0.0109184
Q9BZ23	6	ENSG00000125779	PANK2	0.01	3.94145e-17
O43252	11	ENSG00000138801	PAPSS1	0.01	3.94145e-17
Q7L3T8	2	ENSG00000162396	PARS2	0.01	3.94145e-17
Q9HBI1	12	ENSG00000188677	PARVB	2.156	0.0014704
Q96AQ6	3	ENSG00000163346	PBXIP1	0.01	3.94145e-17
Q9H0N5	3	ENSG00000132570	PCBD2	0.01	3.94145e-17
E9PKN0	4	ENSG00000165494	PCF11	0.01	3.94145e-17
Q9H4Z3	11	ENSG00000100982	PCIF1	0.01	3.94145e-17
Q8NBM8	3	ENSG00000145882	PCYOX1L	1.803	0.0478485
Q9H2J4	4	ENSG00000115539	PDCL3	0.01	3.94145e-17
P29803	3	ENSG00000163114	PDHA2	0.29	0.00531027
Q14554	9	ENSG00000065485	PDIA5	1.872	0.0106741
Q9NR12	6	ENSG00000196923	PDLIM7	2.932	0.000395804
O15530	4	ENSG00000140992	PDPK1	0.01	3.94145e-17
A9IYQ1	6	ENSG00000083642	PDS5B	0.01	3.94145e-17
Q6P996	2	ENSG00000275498	PDXDC1	0.01	3.94145e-17
Q15121	4	ENSG00000162734	PEA15	0.01	3.94145e-17
P16284	19		PECAM1	1.933	0.0188585
Q9BRX2	3	ENSG00000152684	PELO	0.01	3.94145e-17
P02776	9	ENSG00000163737	PF4	1.893	0.022233
Q99471	3	ENSG00000123349	PFDN5	0.01	3.94145e-17
O75594	5	ENSG00000008438	PGLYRP1	100	3.94145e-17
O00264	6	ENSG00000101856	PGRMC1	1.6	0.0479307
A0A0A0MSI2	2	ENSG00000134686	PHC2	0.01	3.94145e-17
E9PQT8	10	ENSG00000112511	PHF1	0.01	3.94145e-17
Q9NRX4	3	ENSG00000054148	PHPT1	0.01	3.94145e-17
O75925	3	ENSG00000033800	PIAS1	0.01	3.94145e-17
H0YEH1	3	ENSG00000073921	PICALM	0.01	3.94145e-17
P01833	5	ENSG00000162896	PIGR	100	3.94145e-17
O00459	2	ENSG00000105647	PIK3R2	0.01	3.94145e-17
Q86T03	3	ENSG00000165782	PIP4P1	0.01	3.94145e-17
A2A3N6	5		PIPSL	0.01	3.94145e-17
P47712	2	ENSG00000116711	PLA2G4A	4.643	8.95229e-06
Q9UPR0	7	ENSG00000154822	PLCL2	0.01	3.94145e-17
Q96BZ4	6	ENSG00000166428	PLD4	0.258	0.00116621
Q15149-3	172	ENSG00000178209	PLEC	0.01	3.94145e-17
Q53GL0	7	ENSG00000023902	PLEKHO1	0.214	5.17595e-05
P00747	7	ENSG00000122194	PLG	100	3.94145e-17
A0A0A0MSQ0	9	ENSG00000102024	PLS3	0.01	3.94145e-17
O15162	2	ENSG00000188313	PLSCR1	3.426	0.000411129
Q8IYS1	3	ENSG00000146281	PM20D2	0.01	3.94145e-17
Q6P1K2	4	ENSG00000160783	PMF1	0.01	3.94145e-17
P54278	2	ENSG00000122512	PMS2	0.01	3.94145e-17
Q8N490	2	ENSG00000127838	PNKD	0.01	3.94145e-17
Q9NRX1	4	ENSG00000115946	PNO1	0.01	3.94145e-17
Q8TC44	2	ENSG00000139323	POC1B	0.01	3.94145e-17
Q8WVV4-1	3	ENSG00000124429	POF1B	2.02	0.0356881
Q9UHN1	3	ENSG00000256525	POLG2	0.01	3.94145e-17
B9ZVN9	5	ENSG00000068654	POLR1A	0.01	3.94145e-17
Q9H9Y6	5	ENSG00000125630	POLR1B	0.181	7.68031e-06
P0DPB6	2		POLR1D	0.01	3.94145e-17
Q3B726	2	ENSG00000105849	POLR1F	0.01	3.94145e-17
P36954	3	ENSG00000105258	POLR2I	0.01	3.94145e-17
P52435	2	ENSG00000005075	POLR2J	0.01	3.94145e-17
E9PHH9	2	ENSG00000186141	POLR3C	0.01	3.94145e-17
P05423	2	ENSG00000168495	POLR3D	0.01	3.94145e-17
Q15063	9	ENSG00000133110	POSTN	2.737	0.000404904
Q5MJ34	2	ENSG00000128513	POT1	0.01	3.94145e-17
A5A3E0	13	ENSG00000196604	POTEF	0.01	3.94145e-17
P0CG39	7	ENSG00000222038	POTEJ	0.01	3.94145e-17
H0YNW1	5	ENSG00000028277	POU2F2	0.01	3.94145e-17
A0A0B4J1V8	3	ENSG00000243207	PPAN-P2RY11	0.01	3.94145e-17
Q8NEY8	4	ENSG00000134283	PPHLN1	0.01	3.94145e-17
Q13356	6	ENSG00000100023	PPIL2	0.01	3.94145e-17
A0A494C0D4	6		PPOX	2.86	0.000422801
K7EL81	2	ENSG00000125503	PPP1R12C	0.01	3.94145e-17
P30154	6	ENSG00000137713	PPP2R1B	0.01	3.94145e-17
H0YJ75	6	ENSG00000078304	PPP2R5C	0.01	3.94145e-17
O75170	5	ENSG00000100239	PPP6R2	0.01	3.94145e-17
O60828	3	ENSG00000102103	PQBP1	0.361	0.0246832
Q9Y478	2	ENSG00000111725	PRKAB1	0.01	3.94145e-17
P17252	12	ENSG00000154229	PRKCA	2.756	0.00302689
O94806	3	ENSG00000115825	PRKD3	0.01	3.94145e-17
Q13976	4	ENSG00000185532	PRKG1	2.366	0.0263886
Q9H875	2	ENSG00000128563	PRKRIP1	0.01	3.94145e-17
P07225	10	ENSG00000184500	PROS1	2.321	0.0075923
Q86UA1	3	ENSG00000185246	PRPF39	0.01	3.94145e-17
P48634	3	ENSG00000204469	PRRC2A	0.01	3.94145e-17
E7EQ64	4	ENSG00000274247	PRSS1	2.086	0.00843079
U3KPS2	5	ENSG00000196415	PRTN3	2.756	1.39084e-05
Q14997	2	ENSG00000068878	PSME4	0.01	3.94145e-17
Q9BT73	4	ENSG00000157778	PSMG3	0.01	3.94145e-17
Q05209	5	ENSG00000127947	PTPN12	2.191	0.0171044
A0A087WVC6	15	ENSG00000149177	PTPRJ	2.001	0.00299757
Q08623	7	ENSG00000130021	PUDP	0.01	3.94145e-17
H0YEH2	3	ENSG00000134644	PUM1	0.01	3.94145e-17
A0A0A0MR59	3	ENSG00000055917	PUM2	0.01	3.94145e-17
Q15397	7	ENSG00000080608	PUM3	0.01	3.94145e-17
Q96PZ0	2	ENSG00000091127	PUS7	0.01	3.94145e-17
Q6K0P9	5	ENSG00000163564	PYHIN1	0.01	3.94145e-17
P20742	3	ENSG00000126838	PZP	2.799	4.84334e-05
Q6ZRP7	5	ENSG00000165661	QSOX2	0.01	3.94145e-17
Q9BXR0	8	ENSG00000213339	QTRT1	3.412	3.35983e-05
Q9H974	3	ENSG00000151576	QTRT2	0.01	3.94145e-17
O00194	13	ENSG00000041353	RAB27B	2.186	0.00207116
P51157	2	ENSG00000157869	RAB28	0.01	3.94145e-17
Q13637	11	ENSG00000118508	RAB32	1.978	0.00744355
Q96DA2	2	ENSG00000155961	RAB39B	0.01	3.94145e-17
Q96E17	2	ENSG00000152932	RAB3C	0.01	3.94145e-17
O95716	6	ENSG00000105514	RAB3D	3.005	0.00029436
Q9H0N0	3	ENSG00000222014	RAB6C	0.01	3.94145e-17
A0A0G2JPT5	2	ENSG00000276618	RAD17	0.01	3.94145e-17
Q684P5	8	ENSG00000132359	RAP1GAP2	2.125	0.0206791
Q13905	7	ENSG00000107263	RAPGEF1	0.01	3.94145e-17
A0A0A0MSJ9	9	ENSG00000155903	RASA2	0.01	3.94145e-17
Q8TEK8	5	ENSG00000266094	RASSF5	0.01	3.94145e-17
A0A3B3IS71	9		RB1	0.01	3.94145e-17
H3BSK8	2	ENSG00000122257	RBBP6	0.01	3.94145e-17
Q9BYM8	4	ENSG00000125826	RBCK1	0.01	3.94145e-17
Q8NDT2	2	ENSG00000259956	RBM15B	0.01	3.94145e-17
Q5T8P6-3	8	ENSG00000139746	RBM26	0.01	3.94145e-17
P42696	6	ENSG00000188739	RBM34	0.01	3.94145e-17
Q9H0Z9	2	ENSG00000132819	RBM38	0.01	3.94145e-17
Q9BQ04	10	ENSG00000173914	RBM4B	0.01	3.94145e-17
P18754	13	ENSG00000180198	RCC1	0.355	0.0414302
Q96I51	3		RCC1L	0.01	3.94145e-17
Q14257	5	ENSG00000117906	RCN2	0.01	3.94145e-17
Q96D15	3	ENSG00000142552	RCN3	3.704	0.000316191
Q9UKL0	4	ENSG00000089902	RCOR1	0.01	3.94145e-17
D6R992	4	ENSG00000104856	RELB	0.01	3.94145e-17
Q96D71	5	ENSG00000135597	REPS1	0.01	3.94145e-17
Q9HD89	4	ENSG00000104918	RETN	100	3.94145e-17
P35251	9	ENSG00000035928	RFC1	1.995	0.0403147
P22670	4	ENSG00000132005	RFX1	0.01	3.94145e-17
O00287	2	ENSG00000133111	RFXAP	0.01	3.94145e-17
O15211	3	ENSG00000206282	RGL2	0.01	3.94145e-17
Q15493	2	ENSG00000130988	RGN	100	3.94145e-17
Q5JR08	11	ENSG00000155366	RHOC	7.279	6.45664e-12
P52758	4	ENSG00000132541	RIDA	0.01	3.94145e-17
Q5EBL4	2	ENSG00000188026	RILPL1	0.01	3.94145e-17
Q6NUQ1	4	ENSG00000135249	RINT1	0.01	3.94145e-17
Q9Y572	3	ENSG00000129465	RIPK3	0.01	3.94145e-17
Q96LZ7	4	ENSG00000115841	RMDN2	0.01	3.94145e-17
P12724	4	ENSG00000169397	RNASE3	3.719	2.87157e-05
K7EIY6	2	ENSG00000070423	RNF126	0.01	3.94145e-17
E9PLX2	2	ENSG00000110315	RNF141	0.01	3.94145e-17
Q99496	3	ENSG00000121481	RNF2	0.01	3.94145e-17
Q6ZRF8	2	ENSG00000158286	RNF207	1.822	0.0289823
Q8ND24	2	ENSG00000167257	RNF214	100	3.94145e-17
O60942	2	ENSG00000111880	RNGTT	0.01	3.94145e-17
O75116	24	ENSG00000134318	ROCK2	3.341	8.82504e-05
P15927	7	ENSG00000117748	RPA2	0.306	0.0135959
E7EQV9	6	ENSG00000174748	RPL15	0.242	0.0013944
P84098	3	ENSG00000108298	RPL19	0.328	0.0160437
P61353	7	ENSG00000131469	RPL27	0.283	0.0469741
H0YKD8	3	ENSG00000108107	RPL28	0.242	0.000577474
P62899	3	ENSG00000071082	RPL31	0.206	0.00021277
Q9Y3U8	4	ENSG00000130255	RPL36	0.307	0.0177445
E9PKZ0	8	ENSG00000161016	RPL8	0.203	3.0355e-05
P05386	4	ENSG00000137818	RPLP1	0.01	3.94145e-17
P78345	4	ENSG00000152464	RPP38	100	3.94145e-17
O75818	2	ENSG00000124787	RPP40	0.01	3.94145e-17
P62841	5	ENSG00000115268	RPS15	0.01	3.94145e-17
P62266	3	ENSG00000186468	RPS23	0.273	0.00307301
A0A2R8Y849	5		RPS24	0.276	0.00260128
P62854	4	ENSG00000197728	RPS26	0.076	6.38044e-13
A0A2R8Y422	14		RPS27AP5	0.01	3.94145e-17
P62273	2	ENSG00000213741	RPS29	0.01	3.94145e-17
M0R0F0	7	ENSG00000083845	RPS5	0.211	0.000964955
A0A2R8Y623	7		RPS7	0.01	3.94145e-17
Q8IZ73	5	ENSG00000166133	RPUSD2	0.01	3.94145e-17
Q7LG56	7	ENSG00000048392	RRM2B	3.129	0.000223341
P56182	4	ENSG00000160214	RRP1	0.01	3.94145e-17
Q9Y3A4	4	ENSG00000189306	RRP7A	0.01	3.94145e-17
O43159	5	ENSG00000132275	RRP8	0.01	3.94145e-17
A0A0C4DGT8	4	ENSG00000081019	RSBN1	0.01	3.94145e-17
Q6PCB5	3	ENSG00000187257	RSBN1L	10.506	3.94145e-17
Q96T23	3	ENSG00000048649	RSF1	0.01	3.94145e-17
Q16799	2	ENSG00000139970	RTN1	2.82	0.00442809
O75298	2	ENSG00000125744	RTN2	0.01	3.94145e-17
O95197-3	5	ENSG00000133318	RTN3	0.01	3.94145e-17
O95197	5	ENSG00000133318	RTN3	1.95	0.00792538
Q9NQC3-3	7	ENSG00000115310	RTN4	0.01	3.94145e-17
Q8WWV3	9	ENSG00000130347	RTN4IP1	0.01	3.94145e-17
Q01196	6	ENSG00000159216	RUNX1	0.01	3.94145e-17
Q13761	4	ENSG00000020633	RUNX3	0.01	3.94145e-17
Q9H446	3	ENSG00000111832	RWDD1	0.01	3.94145e-17
P31151	7	ENSG00000143556	S100A7	3.268	5.86067e-06
P06702	7	ENSG00000163220	S100A9	2.248	0.00137018
Q96ER3	2	ENSG00000166788	SAAL1	0.01	3.94145e-17
Q8IVG5	13	ENSG00000177409	SAMD9L	1.553	0.0481112
Q9H0E3	5	ENSG00000136715	SAP130	0.01	3.94145e-17
O75446	2	ENSG00000164105	SAP30	0.01	3.94145e-17
Q9HAJ7	2	ENSG00000164576	SAP30L	0.01	3.94145e-17
Q6SZW1	4	ENSG00000004139	SARM1	0.01	3.94145e-17
M0R2H5	4	ENSG00000283104	SARS2	0.01	3.94145e-17
O95248	18		SBF1	0.01	3.94145e-17
A3KN83	10	ENSG00000139697	SBNO1	0.01	3.94145e-17
Q9H7N4	2	ENSG00000126461	SCAF1	0.01	3.94145e-17
Q9UPN6	7	ENSG00000213079	SCAF8	0.01	3.94145e-17
Q8NBX0	11	ENSG00000143653	SCCPDH	1.646	0.0360763
O95969	2	ENSG00000124935	SCGB1D2	100	3.94145e-17
Q6UWF3	3	ENSG00000161929	SCIMP	0.01	3.94145e-17
A0A0G2JPP5	4	ENSG00000274287	SCRIB	0.01	3.94145e-17
O95486	3	ENSG00000113615	SEC24A	0.01	3.94145e-17
Q9UGP8	9	ENSG00000025796	SEC63	1.846	0.0110884
Q9BVL4	2	ENSG00000073169	SELENOO	0.01	3.94145e-17
Q5R349	21	ENSG00000174175	SELP	2.311	0.000966562
Q9P0U3	2	ENSG00000079387	SENP1	0.01	3.94145e-17
Q9H4L4	3	ENSG00000161956	SENP3	0.01	3.94145e-17
Q9BQF6	2	ENSG00000138468	SENP7	0.01	3.94145e-17
G3XAH0	10	ENSG00000184702	SEPTIN5	1.884	0.0339507
P01009	12	ENSG00000197249	SERPINA1	100	3.94145e-17
A0A024R6I7	12	ENSG00000277377	SERPINA1	2.505	0.000309458
P01011	9	ENSG00000196136	SERPINA3	1.595	0.0453122
Q96P63	11	ENSG00000166634	SERPINB12	1.701	0.0266059
P29508	17	ENSG00000057149	SERPINB3	1.621	0.0432396
O75635	3	ENSG00000166396	SERPINB7	2.87	0.00370322
P01008	2	ENSG00000117601	SERPINC1	5.014	1.41448e-09
P05121	7	ENSG00000106366	SERPINE1	0.01	3.94145e-17
P07093	7	ENSG00000135919	SERPINE2	2.61	0.00614449
P36955	4	ENSG00000132386	SERPINF1	2.356	0.00167297
A0A087WYZ9	2	ENSG00000136169	SETDB2	0.288	0.0277976
Q15428	6	ENSG00000104897	SF3A2	0.01	3.94145e-17
Q12872	3	ENSG00000061936	SFSWAP	0.01	3.94145e-17
Q96NB2	4	ENSG00000156398	SFXN2	0.01	3.94145e-17
Q8N5H7	2	ENSG00000095370	SH2D3C	100	3.94145e-17
Q9UJC5	3	ENSG00000198478	SH3BGRL2	2.583	0.00957975
Q9Y3L3	19	ENSG00000100092	SH3BP1	0.264	0.0015991
P29353	4	ENSG00000160691	SHC1	0.01	3.94145e-17
Q9NUL5	4	ENSG00000130813	SHFL	0.01	3.94145e-17
Q8NBJ9	3	ENSG00000149577	SIDT2	0.01	3.94145e-17
Q9Y3P8	2	ENSG00000137078	SIT1	0.01	3.94145e-17
O75563	8	ENSG00000005020	SKAP2	0.01	3.94145e-17
Q9P270	4	ENSG00000109171	SLAIN2	0.01	3.94145e-17
Q96DU3	4	ENSG00000162739	SLAMF6	3.772	7.09194e-07
Q8N697	3	ENSG00000139370	SLC15A4	0.01	3.94145e-17
O15427	3	ENSG00000141526	SLC16A3	3.637	0.000184344
Q86VD7	3	ENSG00000181035	SLC25A42	0.01	3.94145e-17
X6R3N0	2	ENSG00000263163	SLC27A3	0.01	3.94145e-17
P11169	6	ENSG00000059804	SLC2A3	2.775	7.72417e-05
Q6PML9	5	ENSG00000014824	SLC30A9	0.01	3.94145e-17
J3KRX2	2	ENSG00000133195	SLC39A11	0.01	3.94145e-17
Q8WWI5	5	ENSG00000070214	SLC44A1	2.434	0.00952304
G3V2S9	4	ENSG00000119705	SLIRP	3.356	4.53051e-05
Q9H2G2	4	ENSG00000065613	SLK	0.01	3.94145e-17
H7BZK0	7	ENSG00000163681	SLMAP	2.486	0.000313704
K7EIU8	3	ENSG00000141646	SMAD4	0.01	3.94145e-17
P28370	13	ENSG00000102038	SMARCA1	0.01	3.94145e-17
P51532	17	ENSG00000127616	SMARCA4	3.06	0.000585226
Q92922	17	ENSG00000173473	SMARCC1	0.01	3.94145e-17
Q9H0W8	3	ENSG00000105771	SMG9	0.01	3.94145e-17
A0A0G2JRX5	2	ENSG00000275349	SMN1	0.01	3.94145e-17
E7EPV7	5	ENSG00000145335	SNCA	4.312	6.37227e-08
Q96H20	3	ENSG00000159210	SNF8	0.01	3.94145e-17
Q8TAD8	2	ENSG00000163877	SNIP1	0.01	3.94145e-17
Q8WVK2	3	ENSG00000124380	SNRNP27	0.01	3.94145e-17
P08579	4	ENSG00000125870	SNRPB2	0.01	3.94145e-17
Q49AN9	2	ENSG00000143977	SNRPG	0.279	0.00668986
Q8IUI4	4		SNX29P1	0.01	3.94145e-17
Q99523	3	ENSG00000134243	SORT1	100	3.94145e-17
Q07889	2	ENSG00000115904	SOS1	0.01	3.94145e-17
Q13342	16	ENSG00000079263	SP140	0.01	3.94145e-17
Q9H930	10	ENSG00000185404	SP140L	0.01	3.94145e-17
Q02086-2	3		SP2	0.01	3.94145e-17
A0A2R8Y4I8	3		SPAST	0.01	3.94145e-17
Q8NB90	3	ENSG00000145375	SPATA5	0.01	3.94145e-17
Q9BVQ7	2	ENSG00000171763	SPATA5L1	0.01	3.94145e-17
Q9Y6A9	3	ENSG00000114902	SPCS1	0.01	3.94145e-17
Q96JI7	3	ENSG00000104133	SPG11	0.01	3.94145e-17
Q9NZD8	5	ENSG00000090487	SPG21	1.675	0.0378824
A0A2R8Y4Y7	3		SPG7	0.01	3.94145e-17
P17947	3	ENSG00000066336	SPI1	0.01	3.94145e-17
Q9Y657	2	ENSG00000106723	SPIN1	0.01	3.94145e-17
Q5T280	3	ENSG00000198917	SPOUT1	0.01	3.94145e-17
Q13813	133	ENSG00000197694	SPTAN1	0.01	3.94145e-17
Q01082-3	97	ENSG00000115306	SPTBN1	0.01	3.94145e-17
Q9NRC6	2	ENSG00000137877	SPTBN5	0.01	3.94145e-17
P10124	4	ENSG00000122862	SRGN	4.123	1.51408e-05
Q8IYB3	5	ENSG00000133226	SRRM1	0.336	0.0181445
Q9Y5Y6	3	ENSG00000149418	ST14	0.01	3.94145e-17
C9J480	2	ENSG00000064225	ST3GAL6	2.588	0.0107867
P15907	2	ENSG00000073849	ST6GAL1	0.01	3.94145e-17
O00506	7	ENSG00000115694	STK25	0.01	3.94145e-17
P27105	14	ENSG00000148175	STOM	2.212	0.00614314
Q8TAV4	2	ENSG00000133115	STOML3	3.769	3.74176e-07
O75558	9	ENSG00000135604	STX11	4.213	3.28758e-06
O43752	4	ENSG00000135823	STX6	0.01	3.94145e-17
Q5T5C0	3	ENSG00000164506	STXBP5	100	3.94145e-17
M0R3F6	3	ENSG00000064607	SUGP2	0.01	3.94145e-17
Q15022	2	ENSG00000178691	SUZ12	0.01	3.94145e-17
Q96A49	3	ENSG00000169895	SYAP1	0.01	3.94145e-17
Q8WXH0	6	ENSG00000054654	SYNE2	0.01	3.94145e-17
Q96C24	10	ENSG00000102362	SYTL4	2.852	4.73944e-05
Q92804	8	ENSG00000270647	TAF15	0.01	3.94145e-17
Q15542	4	ENSG00000148835	TAF5	0.01	3.94145e-17
P49848	4	ENSG00000106290	TAF6	0.01	3.94145e-17
Q96BW9	5	ENSG00000144559	TAMM41	0.315	0.0100968
Q92844	3	ENSG00000136560	TANK	0.01	3.94145e-17
Q9BX59	5	ENSG00000139192	TAPBPL	0.01	3.94145e-17
A2RTX5	8	ENSG00000185418	TARS3	0.01	3.94145e-17
Q6P1N9	7	ENSG00000147687	TATDN1	0.01	3.94145e-17
O14907	2	ENSG00000213977	TAX1BP3	0.01	3.94145e-17
Q9BXI6	2	ENSG00000099992	TBC1D10A	0.01	3.94145e-17
Q9NVG8	4	ENSG00000107021	TBC1D13	0.287	0.00986639
A0A0A0MRY0	3	ENSG00000054611	TBC1D22A	0.01	3.94145e-17
Q9NUY8	4	ENSG00000036054	TBC1D23	0.01	3.94145e-17
Q66K14	13	ENSG00000197226	TBC1D9B	0.357	0.0349589
O75347	7	ENSG00000171530	TBCA	1.989	0.0102084
O60907-2	8	ENSG00000101849	TBL1X	0.01	3.94145e-17
P62380	2	ENSG00000028839	TBPL1	0.01	3.94145e-17
Q969Z0	6	ENSG00000136270	TBRG4	0.01	3.94145e-17
O95551	2	ENSG00000111802	TDP2	0.01	3.94145e-17
Q7Z6L1	4	ENSG00000205356	TECPR1	0.01	3.94145e-17
Q99973	2	ENSG00000129566	TEP1	0.01	3.94145e-17
P54274	3	ENSG00000147601	TERF1	0.01	3.94145e-17
P0C1Z6	2	ENSG00000276296	TFPT	0.01	3.94145e-17
P01137	11		TGFB1	1.518	0.0471879
O43294	6	ENSG00000140682	TGFB1I1	2.405	0.0173934
Q15582	2	ENSG00000120708	TGFBI	0.01	3.94145e-17
Q08188	14	ENSG00000125780	TGM3	1.663	0.0192186
P35443	3	ENSG00000113296	THBS4	100	3.94145e-17
Q9NWX6	2	ENSG00000113272	THG1L	0.01	3.94145e-17
Q6I9Y2	5	ENSG00000163634	THOC7	0.01	3.94145e-17
Q9BV44	3	ENSG00000134077	THUMPD3	0.01	3.94145e-17
Q96CG3	3	ENSG00000145365	TIFA	0.01	3.94145e-17
Q86UE8	2	ENSG00000146872	TLK2	0.01	3.94145e-17
O60603	3	ENSG00000137462	TLR2	100	3.94145e-17
O15321-2	2	ENSG00000100926	TM9SF1	0.047	3.94145e-17
Q9P0S9	2	ENSG00000111843	TMEM14C	0.01	3.94145e-17
Q6UW68	4	ENSG00000105518	TMEM205	0.01	3.94145e-17
Q8TDQ4	2	ENSG00000186501	TMEM222	0.01	3.94145e-17
C9JY04	2	ENSG00000135185	TMEM243	0.01	3.94145e-17
Q8WWA1	3	ENSG00000088726	TMEM40	0.01	3.94145e-17
H3BMU0	2	ENSG00000103978	TMEM87A	4.058	7.22415e-06
P63313	2	ENSG00000034510	TMSB10	2.159	0.00170929
Q9BVT8	2	ENSG00000164897	TMUB1	0.405	0.0468164
Q96RJ3	3	ENSG00000159958	TNFRSF13C	0.01	3.94145e-17
O14787-2	12	ENSG00000105576	TNPO2	0.01	3.94145e-17
Q96GM8	5	ENSG00000132773	TOE1	0.01	3.94145e-17
B7Z2U2	2	ENSG00000175662	TOM1L2	0.01	3.94145e-17
Q15785	6	ENSG00000025772	TOMM34	0.01	3.94145e-17
O94842	3	ENSG00000092203	TOX4	0.01	3.94145e-17
H0YK48	13	ENSG00000140416	TPM1	3.217	5.526e-06
P09493-8	14	ENSG00000140416	TPM1	0.01	3.94145e-17
P07951-2	15	ENSG00000198467	TPM2	15.801	3.94145e-17
P67936-2	18	ENSG00000167460	TPM4	2.526	0.000214688
A0A2R8Y5V9	18		TPM4	1.943	0.0160281
P51580	2	ENSG00000137364	TPMT	0.01	3.94145e-17
Q9Y5R8	3	ENSG00000170043	TRAPPC1	0.01	3.94145e-17
P48553	2	ENSG00000160218	TRAPPC10	0.01	3.94145e-17
Q8WVT3	7	ENSG00000171853	TRAPPC12	2.816	0.000478379
P0DI82	2	ENSG00000256060	TRAPPC2B	0.01	3.94145e-17
J3KSL8	4	ENSG00000153339	TRAPPC8	0.01	3.94145e-17
Q9BRZ2	2	ENSG00000169871	TRIM56	0.01	3.94145e-17
Q6PJ69	6	ENSG00000141569	TRIM65	2.743	0.00139273
Q15642	4	ENSG00000125733	TRIP10	2.187	0.00403861
K7ENP1	2	ENSG00000066651	TRMT11	0.01	3.94145e-17
Q9UJA5	7	ENSG00000089195	TRMT6	0.01	3.94145e-17
Q9Y210	3	ENSG00000137672	TRPC6	100	3.94145e-17
Q86TN4	2	ENSG00000149743	TRPT1	0.01	3.94145e-17
E7EQB3	2	ENSG00000274672	TSEN34	0.01	3.94145e-17
O75954	2	ENSG00000011105	TSPAN9	0.01	3.94145e-17
Q2NL82	5	ENSG00000167721	TSR1	0.01	3.94145e-17
Q9Y5U2	2	ENSG00000184281	TSSC4	0.01	3.94145e-17
Q16762	7	ENSG00000128311	TST	2.337	0.000780819
Q6P3X3	2	ENSG00000018699	TTC27	0.01	3.94145e-17
P02766	5	ENSG00000118271	TTR	2.245	0.0113297
C9J2C0	20	ENSG00000183785	TUBA8	3.701	2.26564e-07
P04350	26	ENSG00000104833	TUBB4A	0.01	3.94145e-17
Q3ZCM7	11	ENSG00000261456	TUBB8	0.01	3.94145e-17
Q9BSJ2	4	ENSG00000130640	TUBGCP2	0.01	3.94145e-17
Q96RT7	2	ENSG00000128159	TUBGCP6	0.01	3.94145e-17
Q12792	6	ENSG00000151239	TWF1	0.092	1.6116e-10
Q96RR1	2	ENSG00000107815	TWNK	0.01	3.94145e-17
Q99757	3	ENSG00000100348	TXN2	0.01	3.94145e-17
P83876	2	ENSG00000141759	TXNL4A	0.01	3.94145e-17
Q8TF42	10	ENSG00000154127	UBASH3B	1.78	0.0206708
P49459	2	ENSG00000077721	UBE2A	0.01	3.94145e-17
Q9Y385	3	ENSG00000198833	UBE2J1	0.01	3.94145e-17
Q712K3	3	ENSG00000107341	UBE2R2	0.01	3.94145e-17
Q15386	5	ENSG00000009335	UBE3C	0.01	3.94145e-17
Q14139	4	ENSG00000110344	UBE4A	0.01	3.94145e-17
Q9NZI7	2	ENSG00000153560	UBP1	0.01	3.94145e-17
Q9UHD9	6	ENSG00000188021	UBQLN2	0.01	3.94145e-17
Q04323	10	ENSG00000162191	UBXN1	3.127	7.32371e-06
Q9NUQ7	3	ENSG00000109775	UFSP2	0.01	3.94145e-17
O60701	4	ENSG00000109814	UGDH	0.01	3.94145e-17
Q96RL1	8	ENSG00000087206	UIMC1	0.01	3.94145e-17
A6NIH7	2	ENSG00000175970	UNC119B	0.01	3.94145e-17
Q9H1C4	4	ENSG00000110057	UNC93B1	0.01	3.94145e-17
O60287	4	ENSG00000142207	URB1	0.01	3.94145e-17
O94763	2	ENSG00000105176	URI1	0.01	3.94145e-17
G8JLK1	3	ENSG00000053501	USE1	0.01	3.94145e-17
P22415	2	ENSG00000158773	USF1	0.01	3.94145e-17
Q9Y6I4	3	ENSG00000140455	USP3	0.417	0.0479764
P40818	4	ENSG00000138592	USP8	0.01	3.94145e-17
O00507	20	ENSG00000114374	USP9Y	0.01	3.94145e-17
O75691	11	ENSG00000120800	UTP20	0.01	3.94145e-17
Q9BRU9	3	ENSG00000147679	UTP23	0.01	3.94145e-17
Q9NQZ2	4	ENSG00000132467	UTP3	0.01	3.94145e-17
Q765I0	2	ENSG00000188958	UTS2B	0.01	3.94145e-17
A0A0G2JL52	5	ENSG00000234032	VARS2	0.01	3.94145e-17
J3QSH4	2	ENSG00000136451	VEZF1	0.01	3.94145e-17
Q69YN4	15	ENSG00000164944	VIRMA	0.381	0.044831
Q9BRG1	7	ENSG00000131475	VPS25	0.01	3.94145e-17
E9PQR7	4	ENSG00000160948	VPS28	0.01	3.94145e-17
Q9UBQ0	7	ENSG00000111237	VPS29	0.01	3.94145e-17
Q86VN1	6	ENSG00000136100	VPS36	13.177	3.94145e-17
Q8NEZ2	2	ENSG00000155975	VPS37A	0.01	3.94145e-17
Q96JG6	6	ENSG00000004766	VPS50	0.01	3.94145e-17
Q8N3P4	8	ENSG00000156931	VPS8	0.01	3.94145e-17
Q8IV63	2	ENSG00000105053	VRK3	0.01	3.94145e-17
P04004	6	ENSG00000109072	VTN	2.348	0.0130052
P04275	54	ENSG00000110799	VWF	1.458	0.0427189
Q9BTA9	2	ENSG00000095787	WAC	0.01	3.94145e-17
A0A096LPC5	22	ENSG00000172661	WASHC2C	0.01	3.94145e-17
F5GZ97	3	ENSG00000120860	WASHC3	0.01	3.94145e-17
Q9GZL7	13	ENSG00000138442	WDR12	0.198	1.48336e-05
P57081	2	ENSG00000160193	WDR4	0.01	3.94145e-17
A0A140T9L0	3	ENSG00000206284	WDR46	0.01	3.94145e-17
O94967	2	ENSG00000085433	WDR47	0.01	3.94145e-17
Q9NW82	5	ENSG00000082068	WDR70	0.01	3.94145e-17
Q562E7	10	ENSG00000167716	WDR81	0.01	3.94145e-17
Q6UXN9	7	ENSG00000164091	WDR82	0.01	3.94145e-17
Q96MX6	4	ENSG00000243667	WDR92	0.01	3.94145e-17
P30291	3	ENSG00000166483	WEE1	100	3.94145e-17
Q15007	7	ENSG00000146457	WTAP	0.01	3.94145e-17
Q9C0E2	13	ENSG00000132953	XPO4	0.01	3.94145e-17
Q96QU8	2	ENSG00000169180	XPO6	0.01	3.94145e-17
P16989	8	ENSG00000060138	YBX3	0.01	3.94145e-17
P49750-1	12		YLPM1	0.01	3.94145e-17
J3QR07	5	ENSG00000083896	YTHDC1	0.01	3.94145e-17
A0A087WY31	2	ENSG00000185728	YTHDF3	0.01	3.94145e-17
Q04917	13	ENSG00000128245	YWHAH	1.605	0.0412353
P25490	6	ENSG00000100811	YY1	0.198	2.55641e-05
Q8N4Q0	3	ENSG00000180011	ZADH2	0.01	3.94145e-17
Q5T200	3	ENSG00000123200	ZC3H13	0.01	3.94145e-17
Q8WU90	5	ENSG00000065548	ZC3H15	0.01	3.94145e-17
M0QY97	5	ENSG00000130749	ZC3H4	0.01	3.94145e-17
Q86WB0	6	ENSG00000091732	ZC3HC1	0.01	3.94145e-17
Q96KR1	16	ENSG00000056097	ZFR	0.01	3.94145e-17
Q68DK2	2		ZFYVE26	0.01	3.94145e-17
Q96NC0	3	ENSG00000146007	ZMAT2	0.371	0.0377452
A0A087WVZ6	4	ENSG00000101040	ZMYND8	0.01	3.94145e-17
P52739	2	ENSG00000172262	ZNF131	0.01	3.94145e-17
E9PLN4	2	ENSG00000166478	ZNF143	0.01	3.94145e-17
P17028	2	ENSG00000172466	ZNF24	0.01	3.94145e-17
Q8TF68	4	ENSG00000126746	ZNF384	0.01	3.94145e-17
Q96B54	3	ENSG00000131116	ZNF428	0.01	3.94145e-17
Q92610	2	ENSG00000166716	ZNF592	0.01	3.94145e-17
Q969S3	2	ENSG00000173545	ZNF622	0.01	3.94145e-17
Q14966	13	ENSG00000075292	ZNF638	0.01	3.94145e-17
F8WCX2	2	ENSG00000143373	ZNF687	0.01	3.94145e-17
Q96NB3	3	ENSG00000198783	ZNF830	0.01	3.94145e-17
A0A3B3ITR4	2			0.01	3.94145e-17

## Sheet: README
DE_input for IPA STRING: Differentially expressed proteins in SLE vs Healthy B cells (at least 2 peptides expressed & FDR<0.05)
For string enrichment analysis protein names were used as input and an FDR<0.05 was used as threshold to determine significance
For IPA enrichment analysis protein accession numbers were used as input and B-H p value<0.2 was used as threshold to determine significance
