# Supplementary material for: ATR-mediated DNA damage responses underlie aberrant B cell activity in systemic lupus erythematosus
Source: Sci Adv. 2022 Oct 28;8(43):eabo5840. doi: 10.1126/sciadv.abo5840 (PMC9616496; doi:10.1126/sciadv.abo5840)
Supplement: Supplementary file 2 — Tables S1 to S3 [file sciadv.abo5840_tables_s1_to_s3.zip › sciadv.abo5840_table_s3.xlsx]

## Sheet: abs
File S3: Antibodies used for flow cytometric, confocal microscopy, western blotting and ChIP assays
Target	Fluorochrome	Clone	Vendor	Cat.	Application	Dilution used
CD19	FITC	HIB19	Biolegend	302206	FC	1/100
CD19	PE-Cy7	HIB19	Biolegend	302216	FC	1/100
CD19	BV510	HIB19	Biolegend	302241	FC	1/100
CD19	Pacific Blue	HIB19	Biolegend	302224	FC	1/100
CD19	BV605	HIB19	Biolegend	302244	FC	1/100
CD4	PerCP-Cy5.5	OKT4	Biolegend	317428	FC	1/100
CD8	APC-Cy7	SK1	Biolegend	344714	FC	1/100
CD14	PE	18D11	ImmunoTools	21620144	FC	1/100
CD16	BV421	3G8	Biolegend	302037	FC	1/100
CD16	APC	3G8	Biolegend	302012	FC	1/100
CD66b	APC	G10F5	Biolegend	305118	FC	1/100
HLA-DR	APC-Cy7	L243	Biolegend	307618	FC	1/100
HLA-DR	Alexa Fluor 488	LN3	Biolegend	327014	FC	1/100
CD25	FITC	BC96	Biolegend	302604	FC	1/100
CD27	BV650	O323	Biolegend	302828	FC	1/100
IgD	BV785	IA6-2	Biolegend	348242	FC	1/100
CD38	FITC	HB-7	Biolegend	356610	FC	1/100
CD80	PerCP-Cy5.5	2D10	Biolegend	305232	FC	1/100
IgM	PerCP-Cy5.5	MHM-88	Biolegend	314512	FC	1/100
IgG Fc	PE-Cy7	M1310G05	Biolegend	410722	FC	1/100
BAFF	APC-Cy7	1D6	Biolegend	366512	FC	1/100
CD40	PE-Cy7	5C3	Biolegend	334322	FC	1/100
Foxp3	alexa fluor 647	259D	Biolegend	320214	FC	1/50
γΗ2ΑΧ (ser139)	PE-Cy7	2F3	Biolegend	613420	FC	1/50
phospho-ATM (ser1981)	PE	10H11.E12	Biolegend	651204	FC	1/50
cleaved PARP1 (Asp214)	PE	QA17A17	Biolegend	669904	FC	1/50
phospho-Chk1 (ser345)	PE	133D3	Cell Signaling	12268	FC	1/50
Ki67	PE	Ki-67	Biolegend	350504	FC	1/50
B220/CD45R	FITC	RA3-6B2	Biolegend	103206	FC	1/200
γΗ2ΑΧ (ser139)	unconjugated	JBW301	Millipore	05-636	IF	1/200
phospho-ATR (Thr1989)	unconjugated	polyclonal	GeneTex	GTX128145	IF, WB	1/100, 1/500
phospho-Chk1 (ser345)	unconjugated	133D3	Cell Signaling	2348S	IF, WB	1/50, 1/700
phospho-p53 (S15)	unconjugated	polyclonal	abcam	ab1431	IF	1/100
phospho-Chk2 (T68)	unconjugated	polyclonal	abcam	ab85743	IF	1.2/100
p95/NBS1	unconjugated	D6J5I	Cell Signaling	14956	IF	1/100
Cleaved Caspase-3 (Asp175)	unconjugated	polyclonal	Cell Signaling	9661S	IF	1/600
mouse IgG	Alexa fluor 555	polyclonal	Invitrogen	A-21425	IF	1/500
rabbit IgG	Alexa fuor 488	polyclonal	Invitrogen	A-11008	IF	1/400
rabbit IgG	CF® 555	polyclonal	Biotium	20033	IF	1/2000
rabbit IgG	Alexa fuor 647	polyclonal	Invitrogen	A-21246	IF	1/200
Phospho-Histone H3 (Ser10) (pH3)	unconjugated	K.872.3	Invitrogen	MA5-15220	IF	1/100
DNA PKcs (phospho S2056) (pDNA PKcs)	unconjugated	EPR5670	abcam	ab124918	IF	1/150
IRF-1 XP® Rabbit mAb	unconjugated	D5E4	Cell Signaling	8478S	ChIP, WB	1/50, 1/800
Rabbit mAb IgG XP® Isotype Control	unconjugated	DA1E	Cell Signaling	3900S	ChIP	1/200
ATR	unconjugated	E1S3S	Cell Signaling	13934S	WB	1/700
Chk1	unconjugated	2G1D5	Cell Signaling	2360S	WB	1/700
Actin	unconjugated	C4	merckmillipore	MAB1501	WB	1/5000
GAPDH	unconjugated	6C5	Invitrogen	AM4300	WB	1/1000
Rabbit Anti-Mouse IgG Antibody	HRP	polyclonal	Millipore	AP160P	WB	1/5000
Anti-rabbit IgG	HRP	polyclonal	Cell Signaling	7074S	WB	1/2000
